# Supplementary material for: Parenchymal cues define Vegfa-driven venous angiogenesis by activating a sprouting competent venous endothelial subtype
Source: Nat Commun. 2024 Apr 10;15:3118. doi: 10.1038/s41467-024-47434-x (PMC11006894; doi:10.1038/s41467-024-47434-x)
Supplement: Supplementary file 10 — Source Data [file 41467_2024_47434_MOESM10_ESM.xlsx]

## Sheet: Figure 1
	H					M								P
	% of sprouts with fingers					EC surface area (µm2)								EC volume
		sprout number	%			WT vISV	flt1-/- vISV	flt1-/- sprout						PS tip cell	TS L-tip cell
	with fingers	9	90			236	172	406						864.055	3445.44
	no fingers	1	10			211	229	358						987.892	1329.39
						150	276	370						1231	1427.25
						151	558	272						1229.47	1554.64
	No. of fingers per sprout					144	335	234						1538.27	1367.4
	4					218	209	284						944.26	2078.26
	6					233	263	457						1484.14
	0					228	258	259.15
	2					93	272	430
	12					399	317	573						EC surface
	8					466	220	542						PS tip cell	TS L-tip cell
	6					176	223	554						2233.01	5140.7
	4					298	252	278						1376.41	2222
	13					395	284	521						1566.3	2376.93
	8					158	284	451						2071.94	2471.06
						113	256	374						2399.52	2858.65
						70	88	433						1414.27	2220.28
						88	442	275						1519.22
						233	293	496
						128	161	706
						86	270	359
						207	205	239
						241	125	393
						101	196	226
						156	234	259
						161	383	321
						185	155	403
						282	119	392
						190	201
						213	256
						200	259
						168	69
						232	261
						198	412
						197	403
						95	263
						86	281
						136	164
						76	588
						155	312
						115	247
						147	339
						149	235
						144	201
						164	302
						80	246
						221	232
						174	95
						237	165
						194	253
						179	402
						119	281
						153	133
						187	145
						145	214
						123	143
						158	283
						167	415
						72	172
						193	161
						266	425
						183	276
						123	176
						93	200
						362	163
						198	353
						123	337
						141	362
						208	222
						325	306
						171	300
						112	141
						324	222
						157	192
							336
							487
							365
							161
							196
							330
							203
							152
							298
							311
							272
							318
							205
							181
							163
							192
							181
							189
							260
							287
							162
							210
							327
							238
							246
							134
							308
							161
							186
							113
							259
							171
							310
							129
							183
							249
							122
							163
							258
							283
							177
							181

## Sheet: Suppl. Figure 1
	C			D			E				G			K																N				Q
	Cell no. per sprout			nb of sprouts per ISV											Filopodia number for primary sprouts																No. of sprouts with lumen			No. of ectopic sprouts
	Primary	tertiary		flt1-/-	vhl-/-		% of ISVs one sprout				nb of nuclei			Sprout length intervalle (µm)	sprout1	sprout2	sprout3	sprout4													flt1-/- 3dpf	WT 1 dpf		WT	WT + vegfaa165NC
	3	1		2	1			ISVs	%		ectopic sprout	anastomotic vessel		0-10	1	4	0	0												with lumen	54	0		0	1
	3	2		1	1		flt1-/-	57	75		1	2		10-20	3	8	0	6												no lumen	7	48		0	1
	3	1		1	1		vhl-/-	11	79		1	1		20-30	8	9	3	14																0	1
	3	1		1	1						1	3		30-40	10	9	7																	0	1
	3	1		1	1						2	2		40-50	9	8	8																	0	2
	3	1		1	1						1	2		50-60	10	19	11																	0	0
		1		1	2							2		60-70	9																				5
		1		2	2						1	2																							4
				1	1						1	2																							1
	Test: Two-sided Mann-Witney U			1	1							2			Filopodia number for tertiary sprouts																				7
	p=0.0004			1	1							2		Sprout length intervalle (µm)	sprout1	sprout2	sprout3	sprout4	sprout5	sprout6	sprout7	sprout8	sprout9	sprout10	sprout11	sprout12	sprout13	sprout14
				1	2							2		0-10	5	1	3	2	2	1	2	3	2	5	4	1	2	1
				2	1							2		10-20	3	7	3	5	6	4	4	5	1	3	3	4	3	2
				1	1							2		20-30	5	5	5	4	5	6	0	7	3	2	2	4	6	4						Test: Two-sided Mann-Witney U
				1								2		30-40		3	4	3	2	5	8		4	1	3	5	4	0						p=0.0021
				2								2		40-50		4	4	5	4	6	4			8	2		3	2
				2								2		50-60			2		3		22						5	5
				1										60-70			3										6
				1
				1							Test: Two-sided Mann-Witney U
				1							p=0.0004
				2
				1
				1
				1
				1
				1
				1
				1
				1
				1
				1
				1
				1
				1
				1
				0
				1
				1
				2
				1
				2
				2
				1
				1
				1
				1
				2
				1
				1
				1
				2
				1
				1
				1
				2
				1
				1
				1
				2
				1
				1
				1
				1
				1
				2
				2
				1
				1
				1
				1
				2
				1
				0
				1
				1

## Sheet: Suppl. Figure 2
	B				C			E				F				I						K			M			P						Q
	Heart rate (bpm)				No. of ectopic sprouts			Heart rate (bpm)				No. of Branchpoints				No. of pericytes per vISV						sprout length			No. of branchpoints				dF/F0 for primary sprouts						dF/F0 for tertiary sprouts
	flt1-/-	flt1-/- + Tricaine			flt1-/-	flt1-/- + Tricaine		Untreated	5 µg/ml	10 µg/ml		Untreated	5 µg/ml	10 µg/ml		WT aISV	WT vISV	WT + flt1 MO aISV	WT + flt1 MO vISV	WT + flt1 MO sprouting vISV		WT+DMSO	WT+AZ67		flt1-/- + DMSO	flt1-/- + AZ67		time	sprout1	sprout2	sprout3	sprout4		time	vISV1	sprout1	vISV2	sprout2
	172	136			1	0		192	216	224		39	49	45		4	4	9	7	7		82.84	42.84		51	30		0	0	0	0	0		0	0	0	0	0
	192	152			3	0		188	196	212		50	33	50		7	2	9	6	7		84.84	43.21		70	46		3	-0.0145693	0.0126684	-0.0067012	0.00457969		2	-0.0202502	-0.0631333	-0.0284083	-0.0556006
	172	128			3	1		192	216	216		33	41	32		5	3	7	7	8		117.06	69.29		38	37		6	-0.0048365	0.0188728	0.0334395	0.0175239		4	-0.0112527	-0.0365921	-0.0350828	-0.0337663
	172	120			4	0		196	188	224		28	34	42		5	4	7	6	7		105.52	81.96		45	39		9	-0.0003583	0.01892	0.00053079	0.0114303		6	-0.0214105	0.00785614	-0.0190382	-0.0649401
	168	112			2	0		188	196	224		37	30	30		5	2	8	5	11		76.39	79.03		42	38		12	0.0166294	0.0371559	0.0382829	0.00386057		8	-0.00699729	-0.0957111	-0.0920495	-0.0776508
	224	108			3	0		188	200	220		38	23	32		4	4	4	6	8		69.57	48.56		50	47		15	0.00534408	0.019321	0.0356953	0.0315279		10	-0.00963657	0.0150186	-0.0445894	-0.034653
	200	96			3	0		180	196	220		46	40	45		4	4	8	5	8		103.66	63.53		37	45		18	-0.0164801	0.0162542	0.00159236	-0.0080996		12	2.2103e-05	-0.0165486	-0.0875195	-0.062235
	192	116			1	0		192	200	224		24	44	36		5	2	5	5	9		74.09	89.43		36	45		21	-0.0082997	0.00391611	-0.0158572	0.00692631		14	-0.0160389	-0.000433123	-0.0678847	-0.0711874
	216	96			2	0		192	204	216		48	46	32		5	3	9	6	7		73.18	61.26		30	39		24	-0.0096432	0.00125032	0.0145966	-0.0038984		16	-0.0284405	-0.132217	-0.078467	-0.0887143
	228	112			0	0		180	208	212		42	38	51		3	3	8	9	6		83.33	101.95		49	55		27	-0.022272	-0.0084928	0.0220276	0.0133984		18	-0.0199695	-0.0172132	-0.0476807	-0.0595344
					0	0		192	208	212		42	37	32		5	3	7	9	4		10.42	97.32		49	38		30	-0.0325123	0.00186369	-0.0142649	0.0134741		20	-0.014907	-0.0469026	-0.060083	-0.09678
	Test: Unpaired t-test with Welch correction				1	0		184	216	220		34	43	37		7	3	7	9	5		80.08	96.8		51	26		33	-0.0205702	-0.0164194	0.0289942	0.0249801		22	-0.0282432	-0.00722053	-0.112862	-0.0800634
	p<0.0001				3	0		188	212	212		34	44	26		4	3	7	6	9		93.38	80.45		43	34		36	-0.0286908	-0.0196277	0.0110802	0.00628288		24	-0.0251618	-0.0230754	-0.0911907	-0.101758
					0	0		180		212		25	40	39		5	3	6	9	8		99.14	77.52		39	23		39	-0.0409315	-0.020996	0.0169188	0.0180538		26	-0.0187216	-0.0301225	-0.0863794	-0.100754
					1	1						31		24		7	3	7	4	9		69.66	34.42		51	37		42	-0.0358262	-0.0208545	0.0234873	-0.0212331		28	-0.0250753	-0.0337618	-0.0943729	-0.087562
					3	0						37		48		7	5	7		6		62.43	40.6		51	55		45	-0.0445141	-0.0360235	0.00424628	0.00613149		30	-0.0205434	-0.0107727	-0.134079	-0.0762736
					3	0		Test: Unpaired t-test with Welch correction				38				6	4	4		8		103.39	90.88		30	25		48	-0.0434393	-0.021515	0.00152601	0.00548806		32	-0.0207512	-0.0953642	-0.0357196	-0.0966855
					2	0		p<0.0001 for all indicated comparison				28				5	6	4		6		107.26	71.66		41	39		51	-0.0304225	-0.0272476	-0.022293	0.0122251		34	-0.0202723	0.059524	-0.124899	-0.0820573
					2	0										3	5	5		6			100.95		38	33		54	-0.033617	-0.0236854	0.0237527	0.0156315		36	-0.0246143	-0.0863831	-0.051154	-0.117313
					2	0						Test: Unpaired t-test with Welch correction				6	3	6		7			98.73		30	26		57	-0.0451709	-0.0194862	0.00444533	0.0165399		38	-0.0309417	-0.056809	-0.10848	-0.132171
					1	0						WT vs 5 µm/ml: p= 0.3607				8	3	6		6			56.56		36	35		60	-0.0351097	-0.028498	0.0037155	-0.0276674		40	-0.0328679	0.0166639	-0.0826263	-0.0849289
					3	3						WT vs 10µg/ml: p= 0.6597				6	4	8		3			61.1		34	41		63	-0.0231975	-0.0219632	0.0173169	0.0116195		42	-0.032138	-0.0895883	-0.12842	-0.0924771
					1	0										4	4	8		9					63	23		66	-0.0339454	-0.0167024	-0.0064358	0.0354264		44	-0.0269963	-0.0138055	-0.0853356	-0.122089
					1	0										4	3	7		5		Test: Unpaired t-test				22		69	-0.0419167	-0.0162542	-0.0198381	0.031263		46	-0.0273201	0.0376027	-0.102153	-0.0610873
					2	0										6	4	8		5		p>0.9999				33		72	-0.0195552	-0.007384	-0.0125398	0.0151016		48	-0.035844	-0.0514654	-0.117698	-0.0960463
					3	0										7	4	6								41		75	-0.0168383	-0.0086815	-0.0212314	0.00083267		50	-0.0361086	0.00875144	-0.0745282	-0.118407
					3	0										3	2	7								35		78	-0.0053739	-0.0085164	0.00451168	-0.0121873		52	-0.0297191	-0.0283609	-0.0711792	-0.0905867
					1	0										6	5	7								23		81	-0.0128974	-0.000519	-0.0145966	-0.0052231		54	-0.0335811	-0.015162	-0.1056	-0.0720246
					2	0										4	4	5								19		84	-0.0156441	0.0131166	0.0378185	0.00314144		56	-0.0238727	-0.0555669	-0.138063	-0.149932
					1	0										3	4	7										87	-0.0028362	0.0123617	0.791136	0.0013247		58	-0.0336971	-0.118411	-0.0949983	-0.073726
					2	0										6	5	7							Test: Unpaired t-test with Welch correction			90	0.0423645	0.0230956	0.666998	-0.0110897		60	-0.0240827	-0.0890108	-0.0907366	-0.105498
					2	0										4	4	7							p=0.0050			93	0.0137334	0.0366841	0.52634	0.00904583		62	-0.0271408	-0.000115318	-0.0419795	-0.0659618
					0	0										4	4	10										96	0.0256158	0.0183774	0.522956	0.00283865		64	-0.0303003	0.0311621	-0.105775	-0.149248
					2	0										4	4	6										99	0.0303926	0.028781	0.404525	0.0106733		66	-0.0338026	-0.0427729	-0.13098	-0.0769892
					0	0										7	3	4										102	0.00767279	0.0180943	0.50962	0.00227092		68	-0.0291568	-0.0729526	-0.131159	-0.136839
					2											5	2	7										105	0.020003	0.0201939	0.292596	0.00628288		70	-0.0240626	-0.0752635	-0.155499	-0.105804
					0											3	3	6										108	0.0213166	0.0373446	0.211452	-0.0045418		72	-0.0209189	-0.0884043	-0.128348	-0.0985939
					0											4	2	6										111	-0.0011345	0.0195334	0.113522	0.00772113		74	-0.0313141	-0.0661661	-0.097985	-0.045856
					0											4	4											114	0.0252874	0.0398688	0.150013	0.00734264		76	-0.0299163	0.0204766	-0.135547	-0.0671231
					1											4	5											117	0.0136737	0.0229069	0.0794851	0.0145339		78	-0.0300059	-0.105357	-0.0935171	-0.0661103
					3											3	3											120	-0.0112554	0.0365189	0.0242834	-0.0118845		80	-0.0260627	-0.0609677	-0.103049	-0.0938004
					0											5	4											123	0.0080609	0.0129987	-0.0295249	-0.0125658		82	-0.0221331	-0.0245491	-0.104926	-0.108122
					3											6	4											126	-0.0021794	0.0420628	-0.0435244	0.0425041		84	-0.0326485	-0.103365	-0.0945594	-0.142118
																	2											129	0.00698612	-0.0008493	-0.0205679	0.052269		86	-0.0314755	-0.0959136	-0.111665	-0.0580131
																	2											132	0.00220928	0.0225766	-0.0011279	0.0801257		88	-0.0127634	-0.0516097	-0.1225	-0.073888
					Test: Mann-Whitney U test												2											135	-0.0053142	0.0227418	-0.0464437	0.109799		90	-0.0343712	-0.0490973	-0.0886778	-0.0846229
					p<0.0001												2											138	0.00856844	0.0181887	0.00756369	0.149427		92	-0.0323953	-0.0634511	-0.0689793	-0.0699902
																	2											141	0.0103598	0.0172922	-0.0234873	0.316264		94	-0.0263202	-0.0767944	-0.104091	-0.0448612
																	3											144	-0.021854	-0.0160419	0.0111465	0.222475		96	-0.0301304	0.0553072	-0.116147	-0.089844
																	5											147	-0.0093745	0.00247706	-0.026672	0.137277		98	-0.0406669	0.0242022	-0.100268	-0.0726683
																	3											150	-0.0180624	0.014131	-0.0091561	0.0969305		100	-0.0210371	-0.0509169	-0.124895	-0.160059
																	2											153	-0.0123601	0.0002595	-0.01944	0.0535937		102	-0.0418125	-0.024115	-0.11006	-0.101191
																	4											156	0.00170175	0.0186133	-0.0477707	0.0372053		104	-0.0352468	-0.121848	-0.129921	-0.113821
																	3											159	-0.0108076	0.0192031	-0.0396099	0.0211196		106	-0.0327107	-0.0421664	-0.0220074	-0.0713945
																	2											162	0.0102105	0.0179292	0.00816083	-0.004012		108	-0.0297855	-0.072347	-0.047006	-0.0341984
																	3											165	-0.0122406	0.0173158	0.00955414	-0.0119602		110	-0.0385075	-0.0152492	-0.0730743	-0.0454149
																	2											168	-0.0194954	0.0175753	-0.0129379	-0.0135498		112	-0.0274203	0.0314518	-0.0346985	-0.0157444
																	2											171	0.00758322	0.0122909	-0.0166534	0.00601794		114	-0.0228684	0.00355215	-0.115387	-0.0194847
																	3											174	0.00931482	0.0050013	-0.0057059	-0.00299		116	-0.0309955	-0.0348587	-0.0920495	-0.115491
																	4											177	-0.0277355	-0.0044351	-0.0178477	-0.0084403		118	-0.0227176	-0.0407508	-0.105791	-0.027798
																	4											180	-0.0211375	-0.0096723	0.00703291	-0.0188108		120	-0.0262325	0.0395095	-0.0967547	-0.0925401
																	3											183	-0.0245708	-0.0248885	-0.0216295	-0.0015139		122	-0.0274899	-0.0810975	-0.144145	-0.0251064
																	4											186	-0.0383639	-0.026304	-0.0140658	-0.0255857		124	-0.030506	0.00612274	-0.15407	-0.0895109
																	6											189	-0.0466935	-0.026304	-0.004578	-0.0114682		126	-0.0304596	-0.0375736	-0.130462	-0.092351
																	6											192	-0.0199134	-0.0108755	-0.0212314	-0.0093486		128	-0.0291231	0.015567	-0.144709	-0.0619965
																	5											195	-0.0377668	-0.0242988	-0.0238854	0.00669922		130	-0.0323805	-0.0281875	-0.10617	-0.0643505
																	6											198	-0.0580684	-0.0155701	-0.0069666	0.00011355		132	-0.0457685	-0.0455742	-0.145707	-0.10981
																												201	-0.0494402	-0.0261153	-0.0122744	-0.003255		134	-0.0291558	-0.117487	-0.113132	-0.114244
																Test: Mann-Whitney U test												204	-0.0620093	-0.0293944	-0.0551354	-0.0197949		136	-0.0269024	0.00121311	-0.124458	-0.113987
																p<0.0001 for all indicated comparison												207	-0.0399761	-0.0324141	0.0161226	-0.0066992		138	-0.0275533	-0.043552	-0.140031	-0.0552405
																												210	-0.0419466	-0.0359999	0.0525478	-0.0154801		140	-0.0265574	0.00791335	-0.146377	-0.135317
																												213	-0.0474996	-0.031494	0.0369559	0.0208546		142	-0.0316401	-0.0805491	-0.132014	-0.0688244
																												216	-0.0567249	-0.0353629	-0.0483678	0.0124522		144	-0.0181107	-0.0418776	-0.147296	-0.0924591
																												219	-0.054217	-0.0372502	-0.0151274	-0.0079482		146	-0.0252926	-0.00745117	-0.117843	-0.0736
																												222	-0.0524257	-0.0432188	0.0145966	-0.0138526		148	-0.0211394	0.000779984	-0.129102	-0.0180894
																												225	-0.05774	-0.0462148	-0.0357617	-0.0063586		150	-0.0249846	-0.0356105	-0.136537	-0.0283066
																												228	-0.0598298	-0.0571375	-0.013336	0.00276295		152	-0.0239002	-0.0428882	-0.170882	-0.0662274
																												231	-0.0620988	-0.0449645	0.0155918	-0.003747		154	-0.0288561	0.0370833	-0.0976408	-0.0291168
																												234	-0.0345425	-0.0526316	0.00517516	-0.0180917		156	-0.0498247	-0.126036	-0.087377	-0.0496548
																												237	-0.050933	-0.0451768	-0.0205016	0.00325499		158	-0.0301969	-0.00603648	-0.0711769	-0.0975767
																												240	-0.0287804	-0.0337588	-0.0157245	0.0622611		160	-0.0356645	-0.0893859	-0.138044	-0.0821113
																												243	-0.0156441	-0.0296303	-0.0440552	0.0210439		162	-0.0279848	-0.0440723	-0.133938	-0.0769487
																												246	-0.012987	-0.0364481	0.117901	0.0227471		164	-0.0276366	-0.0558265	-0.14807	-0.112007
																												249	-0.0584863	-0.0180235	0.508094	0.00632073		166	-0.0314765	0.0360727	-0.12961	-0.0900375
																												252	-0.0501567	-0.0372738	0.302747	0.0127928		168	-0.0379737	-0.0973573	-0.1326	-0.116985
																												255	-0.0479176	-0.0324613	0.20694	-0.0151395		170	-0.0312223	-0.0514944	-0.131216	-0.106039
																												258	-0.0554113	-0.0228125	0.136014	0.0308088		172	-0.0187901	-0.0202741	-0.169365	-0.111971
																												261	-0.0574116	-0.0149331	0.203954	0.0236176		174	-0.0261313	0.0265703	-0.187447	-0.130227
																												264	-0.0635319	-0.0160419	0.388336	0.0728587		176	-0.0416164	-0.0546134	-0.1561	-0.0809231
																												267	-0.0563666	-0.0278138	0.285496	0.0989364		178	-0.0336929	-0.0437545	-0.187732	-0.116751
																												270	-0.0557397	-0.0391375	0.253981	0.136066		180	-0.0314849	-0.000692815	-0.140735	-0.101938
																												273	-0.043917	-0.0148859	0.429605	0.198062		182	-0.0259878	-0.0225269	-0.129977	-0.0890293
																												276	-0.0407524	-0.0184954	0.239053	0.295447		184	-0.0276577	-0.0907433	-0.130328	-0.0884487
																												279	-0.0411405	-0.0053552	0.122744	0.318875		186	-0.0300798	-0.0101371	-0.209699	-0.119546
																												282	-0.0311091	-0.0079738	0.0977309	0.339957		188	-0.0389548	-0.0439279	-0.153752	-0.0641029
																												285	-0.0134946	0.00063696	-0.0035165	0.327088		190	-0.018904	-0.0129674	-0.201463	-0.0747837
																												288	-0.0277355	0.00351506	-0.0454485	0.247		192	-0.0345284	-0.0419058	-0.146428	-0.117584
																												291	-0.0076131	-0.0045295	-0.0054406	0.313274		194	-0.0168395	-0.00935709	-0.140769	-0.0583012
																												294	-0.0196746	0.0114181	-0.0084926	0.259642		196	-0.0341064	0.0355233	-0.159294	-0.0850009
																												297	-0.009494	0.0208073	-0.0293923	0.204345		198	-0.0288097	-0.0771122	-0.147048	-0.0888268
																												300	-0.0058516	-0.0049069	-0.0337712	0.155369		200	-0.0386784	-0.0180214	-0.134132	-0.0886197
																												303	-0.0338857	0.0013211	-0.0822054	0.163771		202	-0.0310693	-0.0398264	-0.16389	-0.122314
																												306	-0.0430213	0.0055203	-0.0630308	0.120586		204	-0.0301346	-0.029949	-0.194789	-0.118227
																												309	-0.0414987	0.00167496	-0.0306529	0.0527611		206	-0.0231417	-0.0625558	-0.181573	-0.0996111
																												312	-0.0324825	-0.0075963	-0.0307856	0.0444722		208	-0.0107412	0.0119567	-0.194563	-0.0841503
																												315	-0.0389312	-0.0180943	-0.0079618	0.0397033		210	-0.0379126	-0.0361008	-0.144053	-0.0811571
																												318	-0.0471414	-0.0197221	-0.016388	0.00090837		212	-0.0217343	-0.057964	-0.111216	-0.0293239
																												321	-0.034841	-0.0075491	0.00378185	0.0137391		214	-0.02555	0.0179642	-0.174979	-0.067033
																												324	-0.0452903	-0.0210668	-0.0118763	0.0109761		216	-0.0233863	-0.0560862	-0.149335	-0.0894254
																												327	-0.0099716	-0.0092005	-0.0351645	0.00999205		218	-0.0301611	-0.00144374	-0.149655	-0.0431644
																												330	-0.0187192	-0.0113473	-0.0597134	-0.0014004		220	-0.0218494	0.036563	-0.130902	-0.0741851
																												333	-0.0223317	-0.0275307	-0.0212314	-0.0093108		222	-0.0174493	-0.00548713	-0.206083	-0.094435
																												336	-0.0251679	-0.0042228	-0.0246152	-0.0055259		224	-0.028778	0.00407245	-0.136972	-0.0895154
																												339	0.00435886	-0.0050249	-0.0648222	-0.0117331		226	-0.0232397	-0.0175882	-0.182083	-0.0824264
																												342	-0.042066	-0.0209488	-0.0007298	-0.0129442		228	-0.0224075	-0.0178479	-0.160375	-0.0716105
																												345	-0.0185998	-0.0166789	-0.0416667	-0.0094243		230	-0.0190939	0.0110614	-0.190016	-0.0445867
																												348	-0.0308404	-0.0153342	-0.0307192	-0.0050339		232	-0.030026	-0.00158812	-0.183803	-0.0932872
																												351	-0.0246007	-0.0183774	-0.0404724	0.0133606		234	-0.0210349	0.00979021	-0.19446	-0.100012
																												354	-0.0235856	-0.0117011	-0.0795515	0.0163506		236	-0.0259762	-0.0131698	-0.153581	-0.0878006
																												357	-0.0480072	-0.0276959	-0.0033174	0.00329284		238	-0.0251608	0.0132852	-0.198496	-0.078119
																												360	-0.0463353	-0.0170091	-0.0220276	-0.001741		240	-0.0203355	0.0272922	-0.184193	-0.0511446
																												363	-0.0452306	-0.0246526	-0.0258758	-0.0060558		242	-0.03141	0.0165195	-0.158687	-0.0909512
																												366	-0.0386326	-0.0398924	-0.0343684	0.00669922		244	-0.0227355	0.0266856	-0.177597	-0.101421
																												369	-0.0654426	-0.0417325	-0.0261412	0.0070777		246	-0.0249424	0.00427402	-0.174233	-0.0715925
																												372	-0.042066	-0.0106631	-0.0328424	-0.0084781		248	-0.0174504	-0.0205057	-0.179566	-0.0145652
																												375	-0.0373787	-0.0255255	-0.0075637	-0.0017032		250	-0.0313574	0.0411839	-0.17737	-0.0768542
																												378	-0.0331393	-0.0107811	-0.0553344	-0.0114303		252	-0.0153215	-0.045516	-0.157117	-0.12131
																												381	-0.0330497	-0.0049541	-0.0569931	0.00064343		254	-0.0228358	-0.0164332	-0.158239	-0.0644585
																												384	-0.0357367	0.0179056	-0.0528132	0.0175996		256	-0.0209601	-0.0319131	-0.145188	-0.0887323
																												387	-0.0257949	0.0113237	-0.0266056	0.0210817		258	-0.021727	0.0582237	-0.135938	-0.0797258
																												390	0.0199134	0.00434075	-0.0561306	-0.0063207		260	-0.0251238	-0.00213747	-0.181505	-0.0826154
																												393	0.0312285	0.00953077	-0.0512872	-0.0093486		262	-0.018307	0.104953	-0.179975	-0.0925311
																												396	-0.0119122	-0.0052608	-0.0473063	-0.0070777		264	-0.0309976	0.036968	-0.156033	-0.123475
																												399	-0.0049858	-0.0115596	-0.0084926	0.00465539		266	-0.018443	0.0265131	-0.203743	-0.0633783
																												402	-0.0050754	0.0105688	-0.0571258	0.0126036		268	-0.0325061	0.0831478	-0.150096	-0.0697066
																												405	-0.0184207	-0.0153342	-0.0557325	0.0104841		270	-0.0139217	0.105329	-0.135119	-0.0548984
																												408	-0.0164204	-0.0075255	-0.037354	-0.0064721		272	-0.0352563	0.068477	-0.17099	-0.100358
																												411	-0.0322138	-0.0390903	-0.0614384	-0.0123765		274	-0.0235193	-0.00750928	-0.167261	-0.0793477
																												414	-0.001433	-0.0311637	-0.0469745	-0.0148745		276	-0.0189578	0.00814489	-0.201504	-0.0642334
																												417	-0.00206	-0.0334521	-0.037155	-0.0088187		278	-0.0203039	-0.0397402	-0.17829	-0.100741
																												420	0.0140021	-0.0192975	-0.0220276	0.00503387		280	-0.0403156	0.024491	-0.159921	-0.0685049
																												423	-0.0180923	-0.0331218	-0.0345011	-0.0341774		282	-0.0196245	-0.0629599	-0.162784	-0.108438
																												426	0.0139722	-0.0282385	-0.0595807	-0.0001135		284	-0.0231258	-0.0249531	-0.157752	-0.0882326
																												429	-0.0008658	-0.0181651	-0.07013	-0.0065478		286	-0.0159766	0.02761	-0.154723	-0.0777724
																												432	-0.0357665	-0.0239685	-0.0560642	0.00522312		288	-0.021593	0.0310178	-0.177853	-0.0987109
																												435	-0.0456785	0.00122673	-0.0512208	-0.001741		290	-0.0260005	-0.0106574	-0.160942	-0.0860227
																												438	-0.0631139	-0.0187313	-0.0283307	-0.0089701		292	-0.0158659	0.00545898	-0.210706	-0.0676227
																												441	-0.0561278	-0.0375097	-0.0041136	0.0013247		294	-0.0275565	0.0651264	-0.174597	-0.06891
																												444	-0.0547843	-0.0470405	-0.0419321	-0.0118845		296	-0.0250004	0.0455742	-0.178435	-0.0659123
																												447	-0.0624571	-0.017245	-0.0207006	0.00919723		298	-0.0190782	-0.00681556	-0.215006	-0.12172
																												450	-0.0710852	-0.0293236	-0.0321789	0.00987851		300	-0.0234138	-0.000317805	-0.180077	-0.0852215
																												453	-0.0628751	-0.0263748	-0.0745754	0.00060558		302	-0.0249287	0.0681011	-0.212246	-0.107627
																												456	-0.0669652	-0.0359763	-0.0088243	-0.0165777		304	-0.033233	0.130397	-0.136873	-0.0503839
																												459	-0.0702194	-0.038878	-0.0245488	-0.0026494		306	-0.0177552	-0.00490963	-0.191318	-0.0425702
																												462	-0.0714734	-0.0399868	-0.0331077	0.00321714		308	-0.0164556	0.0627293	-0.191202	-0.0973831
																												465	-0.0701896	-0.0288282	-0.0587182	-0.0013626		310	-0.0206868	0.0544409	-0.161065	-0.0963794
																												468	-0.0706971	-0.0424638	-0.0488323	0.0129821		312	-0.0256988	0.0539787	-0.182484	-0.0937418
																												471	-0.0675026	-0.0395622	-0.0522824	-0.0108247		314	-0.0263972	0.0940076	-0.17172	-0.0996156
																												474	-0.07628	-0.0104744	-0.0849257	-0.0080996		316	-0.0292675	-0.041213	-0.201871	-0.15703
																												477	-0.0660397	-0.0466395	-0.035629	0.00469324		318	-0.0264246	0.100909	-0.151342	-0.0849514
																												480	-0.0797432	-0.0312581	-0.0193737	-0.0128307		320	-0.0281398	0.107119	-0.159953	-0.0828585
																												483	-0.0566353	-0.0387365	-0.0831343	0.013512		322	-0.0321728	0.0421664	-0.143016	-0.105233
																												486	-0.0641588	-0.0305032	-0.0431263	0.00310359		324	-0.0240963	-0.0245491	-0.192842	-0.0401667
																												489	-0.083087	-0.0268466	-0.0277999	0.00117331		326	-0.0234001	-0.00300371	-0.207131	-0.0933458
																												492	-0.0522466	-0.0286631	-0.0263402	-0.0015139		328	-0.019634	0.0605346	-0.152414	-0.117133
																												495	-0.0660994	-0.0370851	-0.0555998	-0.0228606		330	-0.0302127	0.0313065	-0.179239	-0.0869724
																												498	-0.0591133	-0.0391139	-0.0527468	0.0206275		332	-0.0301114	0.116621	-0.193478	-0.0701567
																												501	-0.0804001	-0.0400104	-0.0433917	0.00938647		334	-0.0203999	0.113849	-0.15244	-0.108676
																												504	-0.0706076	-0.0355753	-0.0404061	-0.0073426		336	-0.0235467	0.0149604	-0.205748	-0.0821473
																												507	-0.0647559	-0.03357	-0.0408041	-0.0229741		338	-0.0179176	-0.0135449	-0.17791	-0.0917569
																												510	-0.0654725	-0.0353629	-0.0910961	0.00681276		340	-0.0191794	0.00892397	-0.147538	-0.0627796
																												513	-0.068667	-0.0333577	-0.0475053	-0.0167291		342	-0.011449	0.0172995	-0.155328	-0.109005
																												516	-0.083714	-0.0476539	-0.0362925	-0.0080996		344	-0.0338817	0.0492135	-0.148198	-0.0580221
																												519	-0.0756531	-0.0323197	-0.0287951	0.00601794		346	-0.0169566	-0.0366211	-0.220706	-0.0814137
																												522	-0.0848485	-0.0278846	-0.0716561	-0.025775		348	-0.0243084	-0.015162	-0.193838	-0.0993186
																												525	-0.0898642	-0.0277666	-0.0346338	0.00628288		350	-0.0114132	0.0562597	-0.199435	-0.102636
																												528	-0.0731751	-0.0396565	-0.0611067	-0.0053745		352	-0.0205993	0.0238844	-0.199924	-0.101542
																												531	-0.101956	-0.0262332	-0.0743763	-0.0280459		354	-0.0190116	-0.0274656	-0.205879	-0.118695
																												534	-0.102015	-0.0477718	-0.0748408	-0.0084403		356	-0.01875	-0.0329528	-0.162742	-0.122566
																												537	-0.100015	-0.0277195	-0.0441879	-0.0283865		358	-0.018866	-0.0761588	-0.201201	-0.107411
																												540	-0.094223	-0.0327679	-0.0406714	-0.0230877		360	-0.0342024	-0.00245527	-0.136502	-0.0835786
																												543	-0.0937155	-0.0383354	-0.0568604	0.0108247		362	-0.0205381	0.100217	-0.171793	-0.0781685
																												546	-0.0809673	-0.0468046	-0.0347665	0.0139662		364	-0.0432336	-0.0111767	-0.178347	-0.0906542
																												549	-0.0802806	-0.0297955	-0.0669453	0.00768328		366	-0.0182088	0.0514944	-0.154554	-0.0742571
																												552	-0.0814151	-0.0180707	-0.0770303	-0.0131713		368	-0.0285449	-0.0593787	-0.153574	-0.117755
																												555	-0.09073	-0.024747	-0.0550027	-0.0022709		370	-0.0313901	-0.040087	-0.169642	-0.110562
																												558	-0.0725481	-0.0079502	-0.108745	0.024261		372	-0.0249161	0.0432351	-0.153891	-0.114095
																												561	-0.0790267	-0.0062988	-0.0621683	0.0275538		374	-0.0360802	0.0600143	-0.178821	-0.0986749
																												564	-0.0656217	-0.015806	-0.089371	-0.0055259		376	-0.034115	0.0597256	-0.147327	-0.069144
																												567	-0.0552321	-0.0098375	-0.0214968	-0.0120737		378	-0.0173048	-0.0316824	-0.16963	-0.113875
																												570	-0.0682788	-0.0063224	-0.05487	-0.0054502		380	-0.0192975	0.051321	-0.18833	-0.0972661
																												573	-0.0628452	-0.0055439	-0.0336385	0.00484463		382	-0.0159165	0.0364768	-0.109274	-0.0935888
																												576	-0.0560681	-0.0021468	-0.05069	0.00840241		384	-0.0187975	0.0199854	-0.0933011	-0.121337
																												579	-0.0661293	0.00533157	-0.0410032	-0.0390598		386	-0.0208334	0.0575309	-0.139242	-0.0729068
																												582	-0.0521272	0.00677062	-0.0764331	-0.0063964		388	-0.0278971	0.0566646	-0.131662	-0.0931387
																												585	-0.0380952	0.0327915	-0.0377521	-0.0038984		390	-0.0287094	0.0601015	-0.178277	-0.111165
																												588	-0.0475295	0.0451768	-0.0435244	-0.0152152		392	-0.0221616	0.0735882	-0.148359	-0.11707
																												591	-0.0361248	0.0324848	-0.0481688	-0.0144582		394	-0.0327328	0.0363896	-0.122247	-0.0844113
																												594	-0.041857	0.0264219	-0.0704618	0.0190379		396	-0.0197711	0.0653571	-0.168035	-0.0553575
																												597	-0.0515002	0.0429593	-0.068405	-0.0213467		398	-0.0256122	0.0335312	-0.147083	-0.0557896
																												600	-0.0338857	0.0406002	-0.0766985	-0.0057152		400	-0.026779	-0.00990644	-0.115813	0.00741761
																												603	-0.0446335	0.0255255	-0.0777601	-0.0128307		402	-0.0248653	0.0244329	-0.0984792	0.00365479
																												606	-0.0378863	0.0315648	-0.117635	-0.0008327		404	-0.0236016	0.0166639	-0.146782	-0.0651966
																												609	-0.0394089	0.0060393	-0.0717887	-0.0029143		406	-0.00271111	-0.00695993	-0.119392	-0.080572
																												612	-0.0443051	0.0256198	-0.0473726	-0.0355021		408	-0.0301653	-0.0261372	-0.13448	-0.0901096
																												615	-0.0539185	0.0114888	-0.0883094	0.00056773		410	-0.0197912	0.028419	-0.130161	-0.0679557
																												618	-0.0463054	0.0300078	-0.0607086	-0.0218008		412	-0.0278181	0.0510041	-0.15968	-0.0308722
																												621	-0.0414689	0.0196749	-0.0616375	0.0084781		414	-0.0181699	0.0301225	-0.135866	0.030089
																												624	-0.0317361	0.0382175	-0.0889729	0.00113546		416	-0.0172393	-0.0144983	-0.114284	0.0121301
																												627	-0.0454098	-0.0031848	-0.0566614	-0.0137769		418	-0.0159429	-0.020621	-0.127203	-0.0198448
																												630	-0.070727	0.00136828	-0.0782245	-0.0117331		420	-0.0196647	0.0239425	-0.139968	-0.0309082
																												633	-0.0541872	0.0162306	-0.0676088	-0.0176753		422	-0.0195654	0.0131117	-0.129414	-0.0396536
																												636	-0.0473205	0.032532	-0.0436571	0.00117331		424	-0.0345252	0.037343	-0.121046	-0.0261192
																												639	-0.0319152	0.014768	-0.0503583	-0.0106355		426	-0.0277358	-0.0154508	-0.150458	-0.0958618
																												642	-0.0492909	0.0101441	-0.0645568	0.0139662		428	-0.0194368	-0.0485779	-0.124357	-0.0636888
																												645	-0.0509031	0.0103093	-0.0804804	-0.0105219		430	-0.0169018	-0.0913499	-0.18325	-0.104652
																												648	-0.0542469	0.00165137	-0.0971338	0.00821316		432	-0.0329629	-0.0959998	-0.182317	-0.0819763
																												651	-0.0584266	-0.000519	-0.0497611	-0.0009841		434	-0.0232799	-0.0332706	-0.13974	-0.0693826
																												654	-0.0559486	0.027342	-0.0715897	-0.0179024		436	-0.0252336	-0.0351193	-0.139363	-0.0703503
																												657	-0.0572324	0.0023591	-0.0567277	-0.0100677		438	-0.0268866	0.00450557	-0.182231	-0.129696
																												660	-0.0603374	0.0175045	-0.0790207	-0.0036335		440	-0.0318594	-0.0720573	-0.200116	-0.0411119
																												663	-0.0660994	0.00412843	-0.0695329	-0.0021952		442	-0.0213367	0.00395713	-0.17099	-0.120262
																												666	-0.0696223	-0.0017221	-0.0656847	-0.0013247		444	-0.0173671	-0.00733585	-0.195411	-0.0726548
																												669	-0.0755934	0.00641676	-0.0552017	-0.0193407		446	-0.018211	-0.0619202	-0.17065	-0.0591068
																												672	-0.0769369	0.0263276	-0.0676088	-0.0089701		448	-0.0316896	0.0345127	-0.14981	-0.105543
																												675	-0.0633229	0.0123617	-0.100517	-0.0032928		450	-0.0225868	-0.017877	-0.190207	-0.0439745
																												678	-0.0683684	0.00200524	-0.0808121	0.0132092		452	-0.0235035	0.00254153	-0.220048	-0.115473
																												681	-0.0898044	0.0120314	-0.0889729	-0.0113168		454	-0.0234402	-0.0776026	-0.193261	-0.0464861
																												684	-0.0817734	0.0161834	-0.115778	0.00972711		456	-0.0307697	-0.0556531	-0.205671	-0.101745
																												687	-0.094641	0.00313761	-0.0840632	-0.0068128		458	-0.0121474	-0.0297765	-0.140121	-0.0977702
																												690	-0.0626064	0.0140838	-0.0912951	0.0289921		460	-0.0234876	-0.053256	-0.16555	-0.0923015
																												693	-0.0807882	0.0232843	-0.0732484	-0.0193028		462	-0.022495	-0.0371115	-0.129604	-0.0967845
																												696	-0.0893268	0.0203826	-0.0648222	0.00162749		464	-0.0231026	-0.0343683	-0.164244	-0.0866303
																												699	-0.0771458	0.0108991	-0.0573248	-0.0100677		466	-0.0319164	-0.131697	-0.099169	-0.105048
																												702	-0.0890879	0.0036802	-0.0770966	-0.0438666		468	-0.0299384	-0.0925339	-0.158208	-0.0516037
																												705	-0.0748768	0.0100734	-0.0826035	0.0195678		470	-0.0230023	-0.0109171	-0.189092	-0.0925716
																												708	-0.0778027	-0.0089646	-0.0740446	-0.0213467		472	-0.0237777	-0.0583681	-0.141445	-0.0821158
																												711	-0.111718	0.00309042	-0.0944798	-0.025018		474	-0.0282791	-0.104058	-0.2056	-0.094372
																												714	-0.0794745	-0.0099082	-0.0315154	0.0134363		476	-0.0373947	0.0142095	-0.200652	-0.0729113
																												717	-0.0860725	-0.0093185	-0.0692012	-0.0193028		478	-0.041033	-0.0607071	-0.154918	-0.0824129
																												720	-0.0966413	0.00585057	-0.0540738	-0.0156694		480	-0.022111	-0.00981927	-0.192599	-0.118385
																												723	-0.0805792	0.00724244	-0.0189756	-0.0358805		482	-0.0284616	-0.0802022	-0.12439	-0.0999757
																												726	-0.0843409	-0.0180235	-0.047439	-0.0070777		484	-0.0257768	0.00193498	-0.138772	-0.0743831
																												729	-0.0935363	-0.0023355	-0.0982617	-0.0246016		486	-0.0266049	0.0205347	-0.183858	-0.0397436
																												732	-0.0738319	-0.0062044	-0.0885085	-0.0174482		488	-0.0251269	-0.012448	-0.165139	-0.11644
																												735	-0.10318	-0.0063696	-0.0814756	-0.0100677		490	-0.0492677	0.0679277	-0.102775	0.0235716
																												738	-0.0775937	-0.0061808	-0.0526141	-0.0037849		492	-0.0370823	-0.0203895	-0.0825657	0.0497043
																												741	-0.104553	-0.0040812	-0.0693339	-0.0122251		494	-0.0406923	-0.0586859	-0.14977	-0.00124227
																												744	-0.120317	-0.0142018	-0.0739782	-0.0186594		496	-0.0221131	-0.00135748	-0.157448	-0.00404638
																												747	-0.0824601	0.00238269	-0.0777601	-0.0148367		498	-0.0258496	-0.0599562	-0.152393	-0.0587738
																												750	-0.105389	-0.0037038	-0.0806794	-0.020514		500	-0.0172046	0.00950146	-0.172268	-0.0475528
																												753	-0.0714734	0.00250065	-0.0457139	-0.0293706		502	-0.0236607	-0.110065	-0.157205	-0.0800499
																												756	-0.0315868	0.00426998	-0.072784	-0.0313009		504	-0.0265828	-0.0196104	-0.11638	-0.096564
																												759	-0.035886	0.015287	-0.041733	-0.0014761		506	-0.0335832	0.0281303	-0.134239	-0.0287972
																												762	-0.0489028	0.0246526	-0.0757696	-0.0243746		508	-0.022532	0.0169817	-0.1626	-0.0937193
																												765	-0.0296462	0.00490693	-0.0515525	0.0149502		510	-0.0197374	0.0148161	-0.153213	-0.0250074
																												768	-0.0137035	0.0304796	-0.0642251	0.0119223		512	-0.0359494	-0.030354	-0.14765	-0.0681673
																												771	-0.0564562	7.0773e-05	-0.0887075	-0.008516		514	-0.0397766	-0.0583971	-0.190501	-0.0568293
																												774	-0.046604	0.039397	-0.0482351	0.0225957		516	-0.0355643	-0.00750928	-0.145116	-0.0694906
																												777	0.00068667	0.040435	-0.0855228	0.103176		518	-0.0364473	-0.131755	-0.138235	-0.0684329
																												780	-0.0065681	0.034207	-0.0615048	0.0981038		520	-0.0410594	-0.0328955	-0.149747	-0.124709
																												783	0.00322436	0.0206893	-0.0625	0.0400061		522	-0.0243812	-0.05291	-0.202569	-0.0655837
																												786	-0.0536797	0.0334757	-0.0725186	0.00075697		524	-0.0331666	-0.0426567	-0.156882	-0.0472152
																												789	-0.0643678	0.0201939	-0.0813429	-0.0071534		526	-0.0266935	-0.0194942	-0.185526	-0.0919279
																												792	-0.0544559	0.0111586	-0.0692675	-0.0047689		528	-0.0274783	-0.0156242	-0.171648	-0.0794422
																												795	-0.0587252	0.0148859	-0.0534766	0.0151016		530	-0.0322329	-0.0236819	-0.146692	-0.0432499
																												798	-0.0771757	-0.0101206	-0.0518179	0.00268726		532	-0.0409054	-0.0310759	-0.184845	-0.107375
																												801	-0.0717122	0.00728963	-0.108877	0.00242232		534	-0.0358544	0.0211122	-0.195544	-0.0361518
																												804	-0.07422	0.0129515	-0.0874469	0.00495818		536	-0.0408854	-0.0388449	-0.175956	-0.0957763
																												807	-0.0975071	0.0212791	-0.0921576	0.0180538		538	-0.0367343	-0.037343	-0.181385	-0.117471
																												810	-0.0849978	0.0212555	-0.0646231	0.00541236		540	-0.0288814	-0.010108	-0.163225	-0.0716105
																												813	-0.0869383	0.0106867	-0.0981953	0.00688846		542	-0.0374822	-0.0853425	-0.173064	-0.0516082
																												816	-0.0934169	0.00162778	-0.0785563	0.00321714		544	-0.034271	-0.0671477	-0.179047	-0.109689
																												819	-0.115271	-0.0131874	-0.0770303	0.00378487		546	-0.0325462	-0.0319712	-0.175148	-0.0856041
																												822	-0.0974772	-0.012692	-0.0793524	0.00374702		548	-0.0413126	0.0624405	-0.145268	-0.0630047
																												825	-0.106285	-0.0117719	-0.0718551	-0.0217251		550	-0.0353312	0.0201588	-0.149346	-0.062379
																												828	-0.108792	-0.0038453	-0.0680069	0.0277052		552	-0.0469311	0.0184835	-0.153642	-0.109639
																												831	-0.100313	-0.0081625	-0.104034	0.010749		554	-0.0391267	-0.0243175	-0.144289	-0.0928461
																												834	-0.0941036	-0.0337352	-0.0897691	-0.0077211		556	-0.0294531	0.0575881	-0.168443	-0.145206
																												837	-0.122227	-0.0145321	-0.0826699	0.0172212		558	-0.0295333	0.0090974	-0.152391	-0.0811616
																												840	-0.0984326	-0.0259501	-0.0828025	0.0125279		560	-0.0279784	0.0421083	-0.133387	-0.0813371
																												843	-0.117838	-0.0271533	-0.0676752	-0.0002271		562	-0.0271778	-0.0852853	-0.181522	-0.0677667
																												846	-0.100493	-0.0211612	-0.0666136	0.00980281		564	-0.041359	0.0428882	-0.142634	-0.100822
																												849	-0.120227	-0.0356696	-0.0824045	0.011014		566	-0.0333954	-0.0347724	-0.130975	-0.00929902
																												852	-0.128497	-0.0360707	-0.0599124	-0.0093108		568	-0.0271324	0.0556531	-0.11779	-0.0706788
																												855	-0.105269	-0.0490929	0.106754	-0.0118466		570	-0.0361013	-0.0254153	-0.128783	-0.104175
																												858	-0.105299	-0.0093892	0.0541401	0.0128307		572	-0.0240362	0.0259066	-0.147485	-0.067024
																												861	-0.104971	-0.017481	0.084793	-0.0149502		574	-0.0365897	0.0177907	-0.155974	-0.0909197
																												864	-0.0933572	-0.014131	-0.0029193	-0.0054124		576	-0.0316	-0.0877396	-0.119329	-0.0521753
																												867	-0.116286	-0.0101441	-0.0452495	-0.0026873		578	-0.0503237	-0.0157404	-0.157986	-0.109851
																												870	-0.104672	-0.0230484	-0.131635	0.00386057		580	-0.0406648	-0.0140942	-0.151992	-0.154955
																												873	-0.115062	-0.0224115	-0.105494	-0.0059044		582	-0.0358312	0.0185707	-0.0957397	-0.0629417
																												876	-0.104344	-0.0307863	-0.0942144	0.00166534		584	-0.0328405	-0.00759554	-0.135603	-0.0685004
																												879	-0.131512	-0.0197457	-0.0660165	-0.0168805		586	-0.0383451	0.0224116	-0.1072	-0.0791182
																												882	-0.0981639	-0.0275071	-0.0689358	-0.0040877		588	-0.0288888	0.032664	-0.110153	-0.109666
																												885	-0.0998657	-0.0228597	-0.101314	0.0203247		590	-0.0418622	-0.0391627	-0.135516	-0.020925
																												888	-0.120466	-0.0245818	-0.0538747	0.0101813		592	-0.0528744	0.00335057	-0.147479	-0.041292
																												891	-0.117779	-0.0148859	-0.0977972	-0.0137769		594	-0.0437705	-0.0363896	-0.158478	-0.0702828
																												894	-0.106553	-0.0099318	-0.0547373	0.00087052		596	-0.0343786	0.0278125	-0.0920609	-0.102042
																												897	-0.0983132	-0.0336172	-0.098129	0.00643428		598	-0.0442937	0.0262525	-0.16693	-0.0566313
																												900	-0.0823705	-0.0226238	-0.0620356	-0.0110897		600	-0.0431617	0.0439279	-0.143618	-0.041391
																												903	-0.10512	-0.0439265	-0.0901672	0.0100678		602	-0.0369652	-0.0397402	-0.135754	-0.0901501
																												906	-0.102314	-0.0117483	-0.0914278	-0.0018924		604	-0.0416659	-0.00644055	-0.120938	-0.0612673
																												909	-0.10721	-0.0289698	-0.0798832	0.0200598		606	-0.0467517	0.0463251	-0.180153	-0.0581301
																												912	-0.122347	-0.0188256	-0.0656847	0.0386435		608	-0.0475208	0.0141233	-0.128673	-0.023207
																												915	-0.100612	-0.0168676	-0.0689358	-0.0016653		610	-0.0430088	0.0678986	-0.118723	0.0213346
																												918	-0.11139	-0.0327208	-0.0921576	-0.0073805		612	-0.0429182	0.0835809	-0.11597	-0.0771512
																												921	-0.120078	-0.0345373	-0.0844613	0.00333068		614	-0.0441735	0.00337872	-0.152811	-0.0487591
																												924	-0.112972	-0.0197693	-0.077561	0.0071534		616	-0.0345559	0.117892	-0.151452	-0.0544348
																												927	-0.112703	-0.0321782	-0.0897028	-0.011998		618	-0.0366446	0.0910039	-0.165864	-0.041283
																												930	-0.102135	-0.0344193	-0.0843286	-0.0105598		620	-0.0506919	-0.0185989	-0.150228	-0.0329336
																												933	-0.10518	-0.0381467	-0.0814756	0.0042012		622	-0.0407461	0.00638243	-0.183347	-0.149522
																												936	-0.102015	-0.019958	-0.0737792	0.00719125		624	-0.0387017	0.0478269	-0.133364	-0.0979323
																												939	-0.118585	-0.017764	-0.117768	-0.0022709		626	-0.0343881	0.0880002	-0.137307	-0.0935123
																												942	-0.0645768	-0.0333577	-0.0942144	0.0169562		628	-0.0419381	0.00199309	-0.136799	-0.0919009
																												945	-0.0721899	-0.0334049	-0.0740446	0.0145339		630	-0.0348185	0.0725485	-0.149992	-0.059737
																												948	-0.0901627	-0.0216802	-0.0777601	-0.028008		632	-0.0489564	0.00953052	-0.134001	-0.0418951
																												951	-0.104613	-0.0227653	-0.0661492	0.0758866		634	-0.0301568	0.0546716	-0.147656	-0.0893174
																												954	-0.0680102	-0.0192975	-0.0542065	0.0419363		636	-0.0337815	0.00502495	-0.12154	-0.108253
																												957	-0.0733542	-0.0283092	-0.0798169	0.051777		638	-0.0381731	0.119509	-0.105159	-0.106376
																												960	-0.0911778	-0.0274364	-0.100584	0.0172968		640	-0.0478583	0.0669751	-0.138924	-0.0832636
																												963	-0.108076	-0.0347968	-0.120555	0.00851595		642	-0.0324607	0.0032062	-0.139067	-0.10535
																												966	-0.105031	-0.0482672	-0.0687367	-0.0187729		644	-0.0433116	0.0225269	-0.0809617	-0.0626221
																												969	-0.106374	-0.027979	-0.0801486	-0.0080618		646	-0.0395624	0.0364186	-0.117367	-0.0953757
																												972	-0.0976265	-0.0420392	-0.121218	-0.0030279		648	-0.0462316	0.0518703	-0.118382	-0.128773
																												975	-0.120048	-0.0297011	-0.102641	-0.0089323		650	-0.0415119	0.0151339	-0.139759	-0.105957
																												978	-0.120943	-0.0278374	-0.0977972	-0.0161614		652	-0.0458761	-0.0344837	-0.121938	-0.124988
																												981	-0.119839	-0.02746	-0.127057	0.0112789		654	-0.0366963	-0.063769	-0.163099	-0.08767
																												984	-0.124377	-0.0349147	-0.0751725	-0.0039741		656	-0.0391426	-0.0209679	-0.134378	-0.0897585
																												987	-0.126138	-0.0253368	-0.0749735	0.0288029		658	-0.0386868	-0.072722	-0.140803	-0.0835021
																												990	-0.124407	-0.0340654	-0.0799496	-0.0040877		660	-0.0463625	-0.0230754	-0.138662	-0.117651
																												993	-0.126616	-0.0242752	-0.100584	0.00719125		662	-0.0341919	-0.0811838	-0.160934	-0.12064
																												996	-0.123242	-0.0201703	-0.0975318	0.0168805		664	-0.0340927	-0.0575018	-0.0933693	-0.0674561
																												999	-0.126407	-0.0238505	-0.0649549	0.0118088		666	-0.0474607	-0.0770251	-0.123403	-0.121247
																												1002	-0.134587	-0.0412843	-0.0483015	0.00779683		668	-0.0378376	-0.0302959	-0.114731	-0.0576305
																												1005	-0.129273	-0.0557928	-0.0931529	0.0236554		670	-0.0307159	-0.0441014	-0.147906	-0.0985084
																												1008	-0.127661	-0.0255491	-0.103901	-0.0024602		672	-0.0371699	-0.0829744	-0.086788	-0.0991835
																												1011	-0.140081	-0.0304324	-0.084793	-0.0166534		674	-0.0400329	-0.0714226	-0.127678	-0.124754
																												1014	-0.123899	-0.0403642	-0.112593	-0.0247152		676	-0.0341128	-0.106773	-0.143674	-0.0375381
																												1017	-0.133901	-0.035127	-0.090698	-0.0079104		678	-0.0306695	0.0141805	-0.150783	-0.0544798
																												1020	-0.132557	-0.0441388	-0.0988588	-0.0075697		680	-0.0269329	-0.0877977	-0.120663	-0.0748017
																												1023	-0.126347	-0.035646	-0.0471736	-0.0014382		682	-0.0433254	0.0489529	-0.165459	-0.0793972
																												1026	-0.120973	-0.0353158	-0.08612	-0.0101813		684	-0.0412567	0.00727774	-0.11773	-0.080806
																												1029	-0.143753	-0.0449881	-0.0553344	0.00401196		686	-0.0309744	-0.0494732	-0.107281	-0.0757919
																												1032	-0.118585	-0.0423695	-0.0947452	0.0204004		688	-0.043087	-0.111047	-0.156912	-0.0693961
																												1035	-0.138677	-0.0415202	-0.103238	0.0220279		690	-0.0339091	-0.0914371	-0.131596	-0.0544798
																												1038	-0.120615	-0.0410484	-0.0619692	-0.0093486		692	-0.0370877	-0.10608	-0.140936	-0.101294
																												1041	-0.122197	-0.0466159	-0.0851911	0.0143447		694	-0.0341897	-0.0861515	-0.148819	-0.0697741
																												1044	-0.159009	-0.0280261	-0.0889066	0.00844026		696	-0.0282718	-0.0385561	-0.149298	-0.139229
																												1047	-0.141932	-0.0304088	-0.124602	-0.0014004		698	-0.0316949	-0.0337618	-0.128094	-0.0975002
																												1050	-0.11966	-0.0451532	-0.0903662	-0.0015896		700	-0.0333469	-0.0291119	-0.141577	-0.124006
																												1053	-0.127362	-0.0527967	-0.106754	0.0189622		702	-0.0367796	-0.040462	-0.125988	-0.109972
																												1056	-0.134647	-0.0098375	-0.0875796	0.00079482		704	-0.0311252	0.0105993	-0.143912	-0.117566
																												1059	-0.128676	-0.0382882	-0.0874469	-0.0066235		706	-0.0287348	-0.073906	-0.126176	-0.0928326
																												1062	-0.134378	-0.0369671	-0.101911	0.014269		708	-0.0298182	-0.117487	-0.0881433	-0.118853
																												1065	-0.117868	-0.0207129	-0.0855892	-0.0065857		710	-0.029489	0.0135449	-0.116631	-0.064562
																												1068	-0.101508	-0.0251716	-0.1041	0.0244502		712	-0.0333975	-0.00167529	-0.0860716	-0.0734154
																												1071	-0.137274	-0.0440916	-0.0930202	0.0179781		714	-0.0384041	-0.0472494	-0.127454	-0.090015
																												1074	-0.114674	-0.0376277	-0.0780255	0.00495818		716	-0.0440712	-0.0769678	-0.119491	-0.113492
																												1077	-0.129004	-0.0297719	-0.0938827	0.101775		718	-0.0246249	-0.0704982	-0.120086	-0.0815172
																												1080	-0.128437	-0.0301021	-0.0810775	0.0618447		720	-0.0361267	0.0228447	-0.129729	-0.0827955
																												1083	-0.132975	-0.0269174	-0.0918259	-0.0071534		722	-0.0288835	-0.0240288	-0.0502512	0.126311
																												1086	-0.139513	-0.0258558	-0.116441	-0.0051096		724	-0.033195	0.0205347	-0.0467529	0.0661193
																												1089	-0.123003	-0.0325084	-0.100717	0.00601794		726	-0.0368133	-0.0979929	-0.0316019	0.0475438
																												1092	-0.129184	-0.0226474	-0.144506	0.00291435		728	-0.0382797	0.021401	0.0305354	0.139058
																												1095	-0.111509	-0.0097903	-0.0715897	0.0442073		730	-0.0363819	-0.0365058	0.0114343	0.114356
																												1098	-0.132378	0.0179764	-0.107418	0.0292192		732	-0.031504	-0.00112594	0.0636662	0.20808
																												1101	-0.131064	-0.0050957	-0.096802	0.0112032		734	-0.0386225	-0.0487222	0.123504	0.207234
																												1104	-0.133095	-0.0153578	-0.0678742	-0.0130578		736	-0.0397607	-0.0525631	0.00263646	0.18891
																												1107	-0.126676	0.00349147	-0.117304	0.0106355		738	-0.035327	-0.064578	0.0246598	0.154226
																												1110	-0.129213	-0.0092241	-0.0967357	-0.0020817		740	-0.0310536	-0.00551619	-0.0216291	0.136551
																												1113	-0.126437	-0.0269881	-0.135881	-0.0039363		742	-0.0429076	-0.0280431	-0.0389435	0.018328
																												1116	-0.143305	-0.0005898	-0.0987261	-0.0317172		744	-0.0384306	-0.0951626	-0.0132824	0.0642874
																												1119	-0.13602	-0.0303617	-0.0654193	-0.0074562		746	-0.0291747	0.0345127	-0.0878257	0.0169552
																												1122	-0.121899	-0.0250773	-0.145568	-0.0065857		748	-0.0380992	0.0810975	-0.152787	-0.064319
																												1125	-0.157218	-0.0179528	-0.0498938	-0.0111654		750	-0.0370665	0.0259928	-0.118381	-0.0682393
																												1128	-0.127004	-0.0138243	-0.105494	-0.0205897		752	-0.0248432	0.0323471	-0.132332	-0.0584272
																												1131	-0.109509	-0.0268702	-0.0914942	0.0295977		754	-0.0328089	-0.0330971	-0.108587	-0.0843663
																												1134	-0.13393	-0.035245	-0.107418	-0.0228228		756	-0.0286641	0.0326359	-0.0945442	-0.0985264
																												1137	-0.102284	-0.0126448	-0.111332	0.0149124		758	-0.0211996	0.0862096	-0.0789862	-0.0795008
																												1140	-0.107568	-0.0139423	-0.0740446	0.00261156		760	-0.0237176	0.056	-0.171143	-0.121346
																												1143	-0.102881	-0.0205714	-0.110271	-0.0227092		762	-0.0206119	-0.0676389	-0.110583	-0.092396
																												1146	-0.100463	-0.0304796	-0.10211	0.00196813		764	-0.0279952	0.0162026	-0.126585	-0.1159
																												1149	-0.119869	-0.0136828	-0.0740446	0.0803149		766	-0.0344334	0.0307871	-0.148316	-0.0980898
																												1152	-0.125481	-0.0385949	-0.0943471	0.039514		768	-0.0373439	0.0709895	-0.106498	-0.0780784
																												1155	-0.12163	-0.0064168	-0.0772956	-0.0068128		770	-0.0271482	0.0909749	-0.174804	-0.101042
																												1158	-0.137065	-0.0178112	-0.0592489	-0.0144582		772	-0.0281113	0.0640005	-0.137869	-0.130132
																												1161	-0.138439	-0.0175753	-0.0567941	-0.0157451		774	-0.0330188	0.0678986	-0.146382	-0.124303
																												1164	-0.123392	-0.0134469	0.0193737	0.0686954		776	-0.0283571	0.106657	-0.174195	-0.124565
																												1167	-0.148261	-0.0175989	-0.0178477	0.0145339		778	-0.0381193	0.0367655	-0.135258	-0.0605381
																												1170	-0.134319	-0.0106631	-0.0412022	0.0353128		780	-0.0428295	0.067697	-0.0845237	-0.0933773
																												1173	-0.141066	-0.0001651	-0.0702627	0.00283865		782	-0.0321432	0.00207935	-0.115054	-0.0627346
																												1176	-0.142588	-0.0248885	-0.0868498	-0.0224064		784	-0.0233642	-0.0404039	-0.149916	-0.0729563
																												1179	-0.134139	-0.0007785	-0.0826035	-0.0068128		786	-0.0310018	-0.00675835	-0.16166	-0.118218
																												1182	-0.135065	0.00988464	-0.0947452	0.0121116		788	-0.0405298	0.123986	-0.073357	-0.110675
																												1185	-0.150411	-0.0042464	-0.0856555	0.00170319		790	-0.0385762	0.154108	-0.141938	-0.062415
																												1188	-0.118436	0.0245111	-0.125133	0.0222172		792	-0.0282126	0.0608234	-0.105459	-0.0630857
																												1191	-0.123033	0.00242988	-0.0816083	-0.0195678		794	-0.0261207	0.0477116	-0.125053	-0.0629237
																												1194	-0.125093	-0.0125032	-0.0645568	0.00635858		796	-0.0318394	0.132159	-0.190647	-0.167162
																												1197	-0.128974	0.011017	-0.0512208	-0.0131713		798	-0.0293772	0.0544409	-0.144091	-0.119906
																												1200	-0.111121	-0.0017929	-0.0895037	0.00105976		800	-0.0245857	0.0757547	-0.145892	-0.0956683
																												1203	-0.121749	0.00195806	-0.0906316	-0.005753		802	-0.0319333	0.0108589	-0.0745949	-0.0679107
																												1206	-0.109569	0.0052608	-0.093551	-0.0221415		804	-0.0427241	0.0368236	-0.127353	0.000342074
																												1209	-0.155068	-0.0010144	-0.0717887	-0.0370917		806	-0.0329133	0.0218341	-0.14262	-0.0332892
																												1212	-0.114644	0.0114652	-0.10702	0.00832671		808	-0.0444013	0.0615162	-0.131604	-0.0836867
																												1215	-0.073205	0.00516643	-0.0868498	0.00579085		810	-0.0345632	0.0947586	-0.190601	-0.0652372
																												1218	-0.0428124	0.0127391	-0.0875796	-0.0155937		812	-0.0361983	-0.00297466	-0.150212	-0.0387399
																												1221	-0.0486341	0.0199344	-0.0789544	-0.0256614		814	-0.0391648	0.0389602	-0.0953174	-0.0868238
																												1224	-0.0701299	0.0101206	-0.106688	-0.0175996		816	-0.0375581	0.0846787	-0.137322	-0.115788
																												1227	-0.0691745	0.0228361	-0.106688	0.00325499		818	-0.0250468	0.0249531	-0.148034	-0.105026
																												1230	-0.103209	0.0160891	-0.155454	-0.0355778		820	-0.0454394	0.00568962	-0.117401	-0.102334
																												1233	-0.110494	0.00566185	-0.0822718	0.0127172		822	-0.0305629	0.0604193	-0.143473	-0.113348
																												1236	-0.112524	0.0178584	-0.134222	-0.0264184		824	-0.0465397	-0.0212848	-0.0955342	-0.0969735
																												1239	-0.116794	0.0361886	-0.0981953	-0.006245		826	-0.0522361	0.0398845	-0.162007	-0.107213
																												1242	-0.0914166	0.0509094	-0.101579	0.00333068		828	-0.0577682	0.0103396	-0.162709	-0.12271
																												1245	-0.102314	0.0354101	-0.0871152	0.00166534		830	-0.0487275	0.0634802	-0.158508	-0.139346
																												1248	-0.0869383	0.0524664	-0.10629	-0.0093486		832	-0.0342234	0.0617759	-0.119911	-0.0607587
																												1251	-0.0876549	0.0346552	-0.0791534	0.0351236		834	-0.0309734	0.00877959	-0.154413	-0.0770477
																												1254	-0.0503657	0.0517587	-0.069732	0.0266076		836	-0.0376045	-0.00635338	-0.109041	-0.0866393
																												1257	0.0238842	0.0573262	-0.101579	0.0596117		838	-0.0350146	0.118671	-0.148432	-0.0716871
																												1260	0.143335	0.0537875	-0.0805467	0.179251		840	-0.0438834	0.0614299	-0.0868259	-0.0450458
																												1263	0.175011	0.0483144	-0.0372877	0.232618		842	-0.0439298	0.0703829	-0.0998573	-0.106826
																												1266	0.263532	0.0469226	-0.0488986	0.28625		844	-0.0424603	0.0893577	-0.109866	-0.0732759
																												1269	0.167637	0.0695699	-0.119029	0.359676		846	-0.0430511	-0.00161717	-0.135035	-0.0888133
																												1272	0.0930587	0.0475831	-0.061173	0.244843		848	-0.0402006	0.0245491	-0.172149	-0.100466
																												1275	0.0781311	0.0548255	-0.102508	0.127058		850	-0.0445892	0.0867009	-0.129389	-0.0888088
																												1278	0.0152262	0.042511	-0.102773	0.118656		852	-0.0430732	0.0669461	-0.100929	-0.126941
																												1281	-0.0143902	0.0477718	-0.0970674	0.0312252		854	-0.0355169	0.0467582	-0.125779	-0.140998
																												1284	-0.0616808	0.059355	-0.0774947	0.0243745		856	-0.041284	0.05909	-0.154372	-0.116274
																												1287	-0.0563368	0.0397981	-0.107949	-0.0081753		858	-0.0485693	-0.0106574	-0.166257	-0.114055
																												1290	-0.0411703	0.0731794	-0.0911624	0		860	-0.0342478	0.00947331	-0.122392	-0.0820078
																												1293	-0.0889386	0.0665739	-0.121815	0.00113546		862	-0.0398166	0.000953415	-0.169966	-0.10318
																												1296	-0.0933274	0.0707259	-0.104366	-0.0263048		864	-0.0328743	-0.00906834	-0.171498	-0.109405
																												1299	-0.0952082	0.0389488	-0.0613721	-0.0272132		866	-0.0383198	0.0306718	-0.173183	-0.101718
																												1302	-0.115659	0.0515464	-0.0984607	-0.0230877		868	-0.0395751	0.0580793	-0.118607	-0.104463
																												1305	-0.119391	0.0597325	-0.133824	-0.018016		870	-0.0341306	0.0585706	-0.134915	-0.0855681
																												1308	-0.120943	0.064663	-0.0999867	-0.0242989		872	-0.0475555	0.0269172	-0.117533	-0.104927
																												1311	-0.10727	0.0590955	-0.111929	-0.0232391		874	-0.0425795	0.0431189	-0.126753	-0.114577
																												1314	-0.103896	0.0573262	-0.0959395	-0.0263048		876	-0.0453223	0.0128811	-0.144685	-0.0973066
																												1317	-0.106105	0.0535752	-0.0521497	-0.0257371		878	-0.0473013	-0.0389311	-0.128629	-0.0846319
																												1320	-0.103777	0.0552738	-0.0624337	-0.0515121		880	-0.0433538	0.0988882	-0.15999	-0.0652687
																												1323	-0.124646	0.0745476	-0.0824708	-0.0309224		882	-0.040648	0.0418776	-0.143061	-0.071318
																												1326	-0.108912	0.0779212	-0.11047	-0.0260399		884	-0.0322952	0.0916677	-0.128263	-0.0934943
																												1329	-0.110166	0.0934441	-0.0532776	-0.0199463		886	-0.0385381	0.00306182	-0.115308	-0.104666
																												1332	-0.0943723	0.109226	-0.0976645	-0.0191136		888	-0.0406405	0.0240869	-0.168375	-0.094336
																												1335	-0.107598	0.137017	-0.0693339	-0.0214224		890	-0.0470354	0.0506282	-0.126195	-0.119888
																												1338	-0.0985222	0.141381	-0.105295	-0.0341774		892	-0.0450321	0.056029	-0.136819	-0.0488896
																												1341	-0.122556	0.156503	-0.0864517	-0.0219144		894	-0.0260986	-0.0138627	-0.100021	-0.0694411
																												1344	-0.0935363	0.177216	-0.115512	-0.0304682		896	-0.0383725	0.0243756	-0.143217	-0.102496
																												1347	-0.098761	0.148789	-0.0920913	0.00571515		898	-0.0314343	-0.0154226	-0.144411	-0.0987784
																												1350	-0.096701	0.172073	-0.103636	-0.0289164		900	-0.0389939	0.0117261	-0.107009	-0.124074
																												1353	-0.120167	0.175517	-0.0728503	-0.0109761		902	-0.0459573	0.0531697	-0.165783	-0.11865
																												1356	-0.102762	0.195027	-0.103437	0.00639643		904	-0.0363756	0.00756649	-0.150074	-0.113425
																												1359	-0.103687	0.232655	-0.0820064	-0.023769		906	-0.0445374	0.00297466	-0.158082	-0.0707509
																												1362	-0.113629	0.199509	-0.0997213	-0.0136255		908	-0.0376847	0.0337327	-0.140954	-0.138401
																												1365	-0.102732	0.223313	-0.0769639	-0.0063586		910	-0.0369589	0.0258484	-0.14031	-0.0870264
																												1368	-0.109569	0.213923	-0.113522	-0.0096893		912	-0.0415414	-0.0193216	-0.178315	-0.0818458
																												1371	-0.123272	0.229824	-0.103968	-0.0127929		914	-0.0348997	-0.0553353	-0.150606	-0.104045
																												1374	-0.100732	0.215056	-0.100053	-0.0345937		916	-0.0437769	0.0522744	-0.135258	-0.0795728
																												1377	-0.104852	0.163439	-0.0539411	-0.0065857		918	-0.0570773	0.131004	-0.121451	-0.066898
																												1380	-0.110882	0.109203	-0.0652203	-0.0050339		920	-0.0431228	0.0192635	-0.149924	-0.0534356
																												1383	-0.137006	0.100734	-0.103769	-0.0218765		922	-0.0430964	0.0506282	-0.164407	-0.076098
																												1386	-0.0987013	0.110736	-0.0830016	-0.0291435		924	-0.0398061	0.098022	-0.147958	-0.0724342
																												1389	-0.0766383	0.0797141	-0.119161	-0.0085917		926	-0.0327182	-0.00144374	-0.165555	-0.170051
																												1392	-0.100164	0.0929722	-0.0972665	0.0137769		928	-0.0393262	0.0412711	-0.131662	-0.0828765
																												1395	-0.106912	0.0931374	-0.092423	0.0106355		930	-0.0470767	0.0232779	-0.137807	-0.0739736
																												1398	-0.115719	0.07476	-0.0646895	-0.0054124		932	-0.0487096	0.0220075	-0.181199	-0.0686534
																												1401	-0.118854	0.0828989	-0.0828025	0.0325499		934	-0.0452979	-0.0495885	-0.165571	-0.101835
																												1404	-0.114554	0.0871924	-0.0499602	0.00484463		936	-0.0419656	0.0118124	-0.140479	-0.0837857
																												1407	-0.106016	0.0792187	-0.0672771	0.0193028		938	-0.0478878	-0.0589165	-0.142708	-0.0814047
																												1410	-0.119301	0.0869801	-0.124337	-0.0114303		940	-0.0459288	0.0705845	-0.128627	-0.0932647
																												1413	-0.125004	0.07141	-0.0599788	0.00238447		942	-0.0379896	0.136924	-0.15196	-0.0972121
																												1416	-0.124914	0.0633655	-0.0952097	0.00836456		944	-0.0427367	0.0731842	-0.129142	-0.116391
																												1419	-0.126676	0.0765765	-0.0843949	-0.0064721		946	-0.0425953	0.0321737	-0.157543	-0.120698
																												1422	-0.111032	0.0780155	-0.10702	0.0043526		948	-0.0327245	0.0222963	-0.137961	-0.0979368
																												1425	-0.125123	0.071528	-0.0885748	-0.0086295		950	-0.0353501	0.0224407	-0.152165	-0.105327
																												1428	-0.131005	0.0723301	-0.0908307	0.0042769		952	-0.0424435	-0.052505	-0.123825	-0.0857076
																												1431	-0.112644	0.0561231	-0.115379	0.00465539		954	-0.0442738	0.0133142	-0.159068	-0.109576
																												1434	-0.128646	0.068296	-0.0990579	0.0409901		956	-0.0364916	0.0041015	-0.160396	-0.0651246
																												1437	-0.151455	0.0675647	-0.0833997	0.0298248		958	-0.0424181	0.0423398	-0.171226	-0.0961319
																												1440	-0.136528	0.043667	-0.0685377	-0.003747		960	-0.0424022	0.00805772	-0.088436	-0.11946
																												1443	-0.121093	0.0647102	-0.0889729	0.00314144		962	-0.0323447	-0.00623806	-0.11731	-0.0935393
																												1446	-0.128915	0.0769539	-0.0744427	0.00620718		964	-0.034116	-0.0123899	-0.132292	-0.0585397
																												1449	-0.124675	0.0755149	-0.0820064	-0.000757		966	-0.0403336	0.104779	-0.141508	-0.0753914
																												1452	-0.126795	0.0798084	-0.0915605	-0.0120359		968	-0.0427198	0.152809	-0.148973	-0.048408
																												1455	-0.122884	0.0885135	-0.0526805	-0.0091972		970	-0.046586	0.0141514	-0.119088	-0.04158
																												1458	-0.11969	0.083182	-0.0704618	0.0131335		972	-0.0382701	0.05678	-0.124312	-0.0166266
																												1461	-0.133154	0.0852816	-0.0978636	0.013512		974	-0.0341191	0.114917	-0.0709775	-0.0257186
																												1464	-0.141514	0.0647102	-0.0724522	0.0262291		976	-0.0493657	0.0253863	-0.085588	-0.0147497
																												1467	-0.14853	0.0724245	-0.0963376	0.0015518		978	-0.0421111	0.109574	-0.0809079	-0.0152943
																												1470	-0.114554	0.0779919	-0.0593816	-0.0204761		980	-0.0441039	0.0241441	-0.0734692	-0.00317769
																												1473	-0.142648	0.0581991	-0.0754379	-0.0098407		982	-0.0450479	-0.0335593	-0.085522	-0.00453699
																												1476	-0.139394	0.0790064	-0.0803477	0.0133606		984	-0.0417652	0.0954514	-0.109632	-0.0639769
																												1479	-0.150978	0.0740994	-0.0735138	-0.0033307		986	-0.0436154	0.0584834	-0.14937	-0.117133
																												1482	-0.142648	0.0858949	-0.143577	0.0230877		988	-0.0426955	0.0127939	-0.159033	-0.0910143
																												1485	-0.157665	0.0679658	-0.102442	0.00639643		990	-0.0496728	0.102411	-0.134303	-0.0427683
																												1488	-0.141454	0.0742645	-0.0884421	0.0109383		992	-0.0525716	0.0931123	-0.130091	-0.0939174
																												1491	-0.157606	0.0596853	-0.0810111	0.00685061		994	-0.046663	0.079711	-0.166236	-0.0947681
																												1494	-0.14835	0.0725188	-0.106423	0.00813747		996	-0.0499143	-0.0400289	-0.135644	-0.0927696
																												1497	-0.139842	0.066739	-0.117702	0.0234662		998	-0.0585773	0.0344546	-0.0513913	-0.101659
																												1500	-0.135662	0.0399632	-0.07013	0.02252		1000	-0.0399053	0.00528555	-0.142276	-0.094426
																												1503	-0.131691	0.0809644	-0.0902999	0.00794822		1002	-0.0482718	0.176491	-0.129134	-0.121598
																												1506	-0.128348	0.0853051	-0.0807458	0.0135877		1004	-0.0499787	0.0489819	-0.121787	-0.0911988
																												1509	-0.157277	0.0551794	-0.056396	0.0221036		1006	-0.0551519	0.0107146	-0.121063	-0.0675867
																												1512	-0.162532	0.0558635	-0.0865844	0.0322849		1008	-0.0435573	0.0971557	-0.122207	-0.100421
																												1515	-0.151694	0.0840784	-0.12082	0.0780818		1010	-0.039422	-0.00173249	-0.152944	-0.0814722
																												1518	-0.147515	0.0760103	-0.110735	0.0721396		1012	-0.0498394	0.00187777	-0.0872269	-0.092072
																												1521	-0.158292	0.069853	-0.0650212	0.0897771		1014	-0.0481463	0.0335021	-0.172926	-0.0794332
																												1524	-0.125123	0.0571139	-0.0639597	0.110518		1016	-0.0618106	0.0760144	-0.155408	-0.0769307
																												1527	-0.148798	0.0967468	-0.0976645	0.104879		1018	-0.0495556	0.0913217	-0.155722	-0.117759
																												1530	-0.141484	0.0635778	-0.0763004	0.08955		1020	-0.0477496	0.107148	-0.118705	-0.0984994
																												1533	-0.149813	0.0623039	-0.0770966	0.108777		1022	-0.0461736	0.0716823	-0.139861	-0.0974236
																												1536	-0.158561	0.0664559	-0.0650212	0.12808		1024	-0.0497497	0.129762	-0.094141	-0.0757064
																												1539	-0.139692	0.0745948	-0.0577893	0.085803		1026	-0.0550792	0.0953361	-0.14706	-0.0536651
																												1542	-0.134766	0.0716695	-0.0908307	0.0768707		1028	-0.050579	0.150816	-0.119232	-0.0714395
																												1545	-0.153426	0.0736984	-0.106157	0.0443965		1030	-0.0469311	0.145069	-0.158527	-0.0968115
																												1548	-0.132288	0.0827573	-0.0532113	0.0414443		1032	-0.0485651	0.0961442	-0.123144	-0.11712
																												1551	-0.138707	0.0760339	-0.0591162	0.0385678		1034	-0.053576	0.0566065	-0.130855	-0.135425
																												1554	-0.137274	0.0658661	-0.0446523	0.0384164		1036	-0.0509122	0.105329	-0.165231	-0.100889
																												1557	-0.137842	0.0723065	-0.0639597	0.00529882		1038	-0.0537194	0.15434	-0.132033	-0.0614833
																												1560	-0.130736	0.0709618	-0.112726	0.0292192		1040	-0.0433516	0.124852	-0.166954	-0.115387
																												1563	-0.119958	0.057397	-0.084992	-0.004996		1042	-0.0569031	0.168144	-0.140769	-0.0996786
																												1566	-0.144708	0.0810824	-0.0345674	0.0239582		1044	-0.0607579	0.123061	-0.133761	-0.0583102
																												1569	-0.131542	0.059874	-0.0660828	0.029522		1046	-0.0506486	0.119509	-0.12992	-0.0873189
																												1572	-0.151545	0.0632475	-0.115446	-0.0079482		1048	-0.0426997	0.175769	-0.0702983	-0.0418636
																												1575	-0.0967309	0.0764349	-0.068604	0.0355778		1050	-0.0570814	0.126902	-0.152237	-0.0920675
																												1578	-0.139215	0.0812947	-0.0942808	0.00681276		1052	-0.0558408	0.213083	-0.111955	-0.102753
																												1581	-0.129392	0.0610536	-0.0905653	0.00211953		1054	-0.0456334	0.109083	-0.121605	-0.0142051
																												1584	-0.123511	0.0850221	-0.100584	-0.0017789		1056	-0.0384696	0.140938	-0.126747	-0.0769487
																												1587	-0.143693	0.0608413	-0.07013	0.0126415		1058	-0.0479047	0.13912	-0.189099	-0.0833671
																												1590	-0.144021	0.0790535	-0.0813429	0.00806177		1060	-0.0527964	0.16465	-0.0979122	-0.0841908
																												1593	-0.143066	0.0864847	-0.0602442	-0.0043147		1062	-0.0701371	0.168606	-0.114725	-0.101628
																												1596	-0.133095	0.0827101	0.175358	0.0286893		1064	-0.0505451	0.164881	-0.14039	-0.0997146
																												1599	-0.145365	0.0604166	0.0759687	0.014496		1066	-0.0631956	0.1146	-0.139003	-0.0890203
																												1602	-0.137095	0.0788648	0.302813	0.0558647		1068	-0.0709662	0.172043	-0.148295	-0.0875665
																												1605	-0.12999	0.0654179	0.307723	0.0519284		1070	-0.0600784	0.212708	-0.162084	-0.0817197
																												1608	-0.156411	0.0955201	0.373607	0.0337989		1072	-0.0561551	0.226195	-0.117436	-0.0358863
																												1611	-0.134438	0.0886551	0.137075	0.0229741		1074	-0.0548471	0.274743	-0.138902	-0.078236
																												1614	-0.159845	0.0934676	0.27634	0.0392869		1076	-0.0581331	0.120029	-0.174779	-0.0973246
																												1617	-0.137394	0.0876878	0.0109474	0.0386814		1078	-0.0580699	0.225098	-0.107794	-0.0675507
																												1620	-0.139095	0.103989	0.0936173	0.0180917		1080	-0.0563799	0.179928	-0.164288	-0.115257
																												1623	-0.128437	0.096157	0.125199	0.0719125		1082	-0.0583463	0.190643	-0.159223	-0.0733029
																												1626	-0.153038	0.102645	0.0480361	0.101737		1084	-0.0564906	0.196476	-0.116474	-0.0702602
																												1629	-0.150888	0.108589	0.108015	0.100753		1086	-0.0552933	0.138888	-0.118281	-0.0958213
																												1632	-0.15668	0.121352	0.0321789	0.131827		1088	-0.0652886	0.162571	-0.124243	-0.0887503
																												1635	-0.1794	0.10005	0.02362	0.17066		1090	-0.0465164	0.15717	-0.123477	-0.103856
																												1638	-0.167577	0.106513	-0.0846603	0.209265		1092	-0.0662423	0.136347	-0.133717	-0.0459235
																												1641	-0.162621	0.118073	-0.0991242	0.157451		1094	-0.053538	0.170483	-0.170344	-0.0451268
																												1644	-0.149306	0.0891741	-0.103702	0.0636993		1096	-0.0576943	0.166556	-0.170829	-0.0958573
																												1647	-0.15265	0.0889618	-0.092224	0.0457591		1098	-0.0574612	0.170311	-0.118729	-0.0229595
																												1650	-0.151844	0.0920758	-0.103835	0.0181295		1100	-0.054115	0.167971	-0.162518	-0.0922475
																												1653	-0.157725	0.0967704	-0.0855892	0.0199084		1102	-0.0625143	0.188968	-0.0792068	-0.0831465
																												1656	-0.155784	0.0945528	-0.12699	-0.0014761		1104	-0.0592208	0.073877	-0.150485	-0.087769
																												1659	-0.147395	0.0793366	-0.087845	-0.0012869		1106	-0.0640713	0.172476	-0.177149	-0.0450998
																												1662	-0.135423	0.0727075	-0.117834	-0.0233526		1108	-0.0521845	0.126239	-0.15968	-0.0671456
																												1665	-0.145992	0.0855647	-0.127057	0.0133227		1110	-0.0475208	0.0771413	-0.114742	-0.0227974
																												1668	-0.158053	0.0836538	-0.113588	-0.0373566		1112	-0.0509503	0.142354	-0.158718	-0.0149432
																												1671	-0.151336	0.0989408	-0.0958731	-0.0059801		1114	-0.054421	0.136462	-0.138229	-0.0431194
																												1674	-0.128348	0.0954257	-0.105029	-0.0098028		1116	-0.0491136	0.169993	-0.134053	-0.041688
																												1677	-0.148918	0.0748307	-0.0633625	-0.0392491		1118	-0.0547143	0.0822525	-0.140272	-0.0544618
																												1680	-0.152172	0.0865083	-0.0810775	-0.0365997		1120	-0.0486284	0.222671	-0.14642	-0.0848884
																												1683	-0.138319	0.0836302	-0.103569	-0.021763		1122	-0.0604961	0.107148	-0.0881335	-0.0574055
																												1686	-0.161129	0.0890797	-0.119891	-0.0326634		1124	-0.0569728	0.182325	-0.145458	-0.0938499
																												1689	-0.141125	0.0830876	-0.0707935	-0.0047689		1126	-0.0551582	0.109661	-0.155917	-0.109009
																												1692	-0.157486	0.094718	-0.0846603	-0.0157451		1128	-0.050829	0.175654	-0.136883	-0.0918154
																												1695	-0.151067	0.0968176	-0.128981	-0.0133227		1130	-0.048429	0.259726	-0.162634	-0.0953487
																												1698	-0.135602	0.0805162	-0.128583	-0.0180917		1132	-0.0562934	0.112809	-0.123154	-0.10233
																												1701	-0.149366	0.0898582	-0.104366	-0.0200976		1134	-0.0490567	0.187119	-0.168669	-0.0614473
																												1704	-0.141514	0.0841964	-0.08194	-0.0285001		1136	-0.0622168	0.212737	-0.177077	-0.0582516
																												1707	-0.157486	0.0893628	-0.093551	-0.0408766		1138	-0.0602378	0.181314	-0.0842993	-0.0303411
																												1710	-0.158591	0.0939867	-0.111598	-0.0275538		1140	-0.0453539	0.254239	-0.119876	-0.0498798
																												1713	-0.153068	0.0872868	-0.0961385	-0.0326634		1142	-0.0448149	0.161155	-0.119679	-0.0399147
																												1716	-0.160681	0.086815	-0.119095	-0.014496		1144	-0.0585878	0.23125	-0.125481	-0.0960238
																												1719	-0.141006	0.0840784	-0.099854	-0.0265698		1146	-0.0583916	0.196246	-0.149578	-0.0544168
																												1722	-0.142917	0.0860836	-0.0816746	-0.0355021		1148	-0.0533554	0.189719	-0.125053	-0.103027
																												1725	-0.158442	0.0859421	-0.0977972	-0.0295977		1150	-0.0503426	0.194022	-0.112014	-0.104342
																												1728	-0.151217	0.0844087	-0.10702	-0.0238447		1152	-0.0569358	0.1533	-0.106787	-0.0751348
																												1731	-0.163487	0.0732265	-0.10828	-0.0434881		1154	-0.0640554	0.182556	-0.116352	-0.0573424
																												1734	-0.156561	0.0887023	-0.10065	-0.0189622		1156	-0.057017	0.173083	-0.146519	-0.071579
																												1737	-0.164204	0.0994362	-0.0873142	-0.0235797		1158	-0.0447516	0.19948	-0.144038	-0.0889888
																												1740	-0.167965	0.0942933	-0.107683	-0.0249044		1160	-0.0573726	0.17291	-0.133914	-0.0494387
																												1743	-0.162562	0.0956144	-0.120621	-0.0292192		1162	-0.0501559	0.184115	-0.161184	-0.0981978
																												1746	-0.164144	0.108401	-0.119493	-0.0432232		1164	-0.0554031	0.113704	-0.156635	-0.106723
																												1749	-0.165099	0.0879237	-0.100916	-0.0216116		1166	-0.0550898	0.188188	-0.0933215	-0.0752428
																												1752	-0.170025	0.0887023	-0.125664	-0.0378108		1168	-0.0504872	0.149747	-0.155064	-0.0798698
																												1755	-0.18346	0.0829696	0.0390791	-0.0252451		1170	-0.0580963	0.261632	-0.110318	-0.0613303
																												1758	-0.158173	0.0774493	0.326765	-0.0227092		1172	-0.0689334	0.203061	-0.162248	-0.0862927
																												1761	-0.178624	0.0936564	0.294984	-0.0412551		1174	-0.0460639	0.17317	-0.123159	-0.0755534
																												1764	-0.169369	0.0805398	0.382564	-0.0454941		1176	-0.0574548	0.0950755	-0.110151	-0.101736
																												1767	-0.178236	0.0955201	0.145103	-0.0273646		1178	-0.0583051	0.106253	-0.141578	-0.0606822
																												1770	-0.156083	0.0897874	0.0956078	-0.0327391		1180	-0.0453034	0.181372	-0.149578	-0.000675147
																												1773	-0.17119	0.0840076	0.0218286	-0.05102		1182	-0.0579897	0.13808	-0.115432	-0.0441006
																												1776	-0.174981	0.0940338	-0.0480361	-0.0372431		1184	-0.0573715	0.162975	-0.162984	-0.0692655
																												1779	-0.15662	0.0891033	0.00789544	-0.0234283		1186	-0.0616829	0.0929389	-0.11888	-0.0392305
																												1782	-0.160979	0.08941	-0.0646231	-0.0377351		1188	-0.0525253	0.139725	-0.111501	-0.0434074
																												1785	-0.161576	0.0841728	-0.0938827	-0.0521555		1190	-0.0467507	0.0776026	-0.131058	-0.0445732
																												1788	-0.166741	0.0881125	-0.0967357	-0.0644942		1192	-0.0689428	0.222008	-0.148859	-0.0608892
																												1791	-0.159039	0.0722357	-0.122545	-0.0660081		1194	-0.044356	0.178628	-0.116731	-0.0833041
																												1794	-0.176862	0.0851164	-0.08612	-0.0300519		1196	-0.0459785	0.224	-0.125043	-0.0696616
																												1797	-0.165338	0.0744533	-0.0823381	-0.0502252		1198	-0.045569	0.170253	-0.137524	-0.030107
																																		1200	-0.0591217	0.0843037	-0.130091	-0.0719886
																																		1202	-0.0456356	0.186224	-0.154526	-0.12217
																													dF/F0 for primary sprouts					1204	-0.0482265	0.0760435	-0.15287	-0.090033
																												time	sprout1	sprout2				1206	-0.0572154	0.13857	-0.14777	-0.060079
																												0	0	0				1208	-0.0577197	0.144462	-0.155535	-0.123876
																												2	0.112001	-0.149057				1210	-0.0702879	0.129098	-0.15519	-0.0565098
																												4	0.0395413	-0.182521				1212	-0.0499713	0.100823	-0.150867	-0.0930307
																												6	0.0697904	-0.166872				1214	-0.0456588	0.192317	-0.188582	-0.10341
																												8	-0.0049427	-0.196756				1216	-0.0570002	0.20283	-0.182898	-0.0517522
																												10	-0.0226374	-0.2524				1218	-0.044645	0.188939	-0.168555	-0.08988
																												12	-0.0285686	-0.169882				1220	-0.0378082	0.161588	-0.102921	-0.0987334
																												14	-0.0472519	-0.171567				1222	-0.0360749	0.193877	-0.122392	-0.0824039
																												16	-0.0002966	-0.143279				1224	-0.0437504	0.154484	-0.184909	-0.046099
																												18	-0.0183867	-0.0308165				1226	-0.0401511	0.131206	-0.153289	-0.082881
																												20	0.00197707	-0.0178158				1228	-0.0455586	0.157054	-0.18781	-0.0294094
																												22	-0.0668248	0.173192				1230	-0.0479343	0.164362	-0.217206	-0.0486871
																												24	-0.0561487	0.0224503				1232	-0.0474067	0.21421	-0.168232	-0.128611
																												26	-0.0095888	-0.116615				1234	-0.0500579	0.121935	-0.205674	-0.0470757
																												28	0.0940095	-0.189232				1236	-0.0516254	0.208577	-0.161184	-0.0748647
																												30	0.0634638	-0.106865				1238	-0.0457906	0.123061	-0.158512	-0.0730058
																												32	0.0258996	0.0522134				1240	-0.050657	0.195986	-0.166174	-0.0376417
																												34	-0.0113681	-0.119023				1242	-0.0616671	0.137848	-0.156897	-0.0928777
																												36	-0.0306445	-0.162418				1244	-0.0620448	0.0863831	-0.208293	-0.0637698
																												38	0.0944049	-0.221915				1246	-0.0553239	0.205429	-0.185801	-0.0768542
																												40	0.0292606	-0.223871				1248	-0.0548028	0.107755	-0.16686	-0.0261192
																												42	-0.0213523	-0.21412				1250	-0.0557152	0.165343	-0.161432	-0.0584047
																												44	-0.0158165	-0.283006				1252	-0.061472	0.311653	-0.171445	-0.0440511
																												46	-0.0294583	-0.28421				1254	-0.0621798	0.188968	-0.122741	-0.0411569
																												48	0.0871886	-0.294562				1256	-0.0519134	0.186108	-0.13228	-0.0374931
																												50	0.0827402	-0.287701				1258	-0.0624193	0.220678	-0.183123	0.0241522
																												52	-0.0223408	-0.317494				1260	-0.0514788	0.0821662	-0.151897	-0.0554295
																												54	-0.012159	-0.30347				1262	-0.0647116	0.156014	-0.111773	-0.0452123
																												56	-0.0125544	-0.335219				1264	-0.059283	0.170975	-0.156102	-0.0168292
																												58	-0.0409253	-0.311084				1266	-0.0682741	0.165517	-0.182487	-0.029738
																												60	-0.0829379	-0.288122				1268	-0.0574243	0.192895	-0.186231	0.0104378
																												62	-0.0036576	-0.222065				1270	-0.0515811	0.187408	-0.206282	0.0131699
																												64	-0.0109727	-0.257787				1272	-0.0685094	0.205429	-0.195325	-0.0703053
																												66	-0.0564452	-0.232658				1274	-0.0629129	0.207509	-0.217072	-0.0311603
																												68	0.0219454	-0.253634				1276	-0.0680072	0.274397	-0.140766	-0.0154429
																												70	-0.0390471	-0.302236				1278	-0.0569053	0.196737	-0.229646	-0.0129808
																												72	-0.0244168	-0.295615				1280	-0.0713239	0.0998416	-0.242215	-0.0234771
																												74	-0.0662317	-0.241566				1282	-0.042879	0.221429	-0.191169	-0.057716
																												76	-0.0457691	-0.277709				1284	-0.0607262	0.177386	-0.205765	-0.0195387
																												78	-0.035686	-0.28439				1286	-0.0659015	0.147928	-0.193277	-0.0795908
																												80	-0.0210558	-0.305697				1288	-0.0648477	0.249819	-0.23167	-0.0470127
																												82	-0.0103796	-0.256342				1290	-0.0705422	0.127856	-0.202708	-0.0818368
																												84	-0.0191775	-0.254597				1292	-0.0742776	0.108707	-0.210637	-0.048597
																												86	-0.0029656	-0.278883				1294	-0.0677656	0.171755	-0.194637	-0.00761115
																												88	0.0172993	-0.244335				1296	-0.0765857	0.140679	-0.167542	-0.00762466
																												90	-0.0595097	-0.246502				1298	-0.0815069	0.147668	-0.188088	-0.0354182
																												92	-0.0007908	-0.301484				1300	-0.0684556	0.249877	-0.234364	-0.078326
																												94	-0.0336101	-0.224172				1302	-0.0572091	0.119336	-0.20967	-0.0243458
																												96	-0.0671214	-0.234976				1304	-0.0722669	0.14969	-0.223306	-0.00378532
																												98	-0.110024	-0.307563				1306	-0.0665609	0.122542	-0.218063	-0.00757514
																												100	-0.137109	-0.269614				1308	-0.0676696	0.123697	-0.240141	-0.0209971
																												102	-0.147193	-0.255229				1310	-0.0630649	0.109661	-0.223264	-0.0141736
																												104	-0.140569	-0.233681				1312	-0.0605089	0.108534	-0.208199	-0.0418321
																												106	-0.190194	-0.20765				1314	-0.0736203	0.0745416	-0.201755	0.00267808
																												108	-0.155694	-0.247103				1316	-0.0788674	0.100188	-0.230486	-0.0374391
																												110	-0.135429	-0.227301				1318	-0.0712288	0.134729	-0.210834	-0.0452258
																												112	-0.135923	-0.265371				1320	-0.0660629	0.209242	-0.210041	0.0269609
																												114	-0.163602	-0.234524				1322	-0.0652328	0.149199	-0.226176	-0.0171307
																												116	-0.171313	-0.257636				1324	-0.061435	0.174036	-0.224604	-0.0440556
																												118	-0.156683	-0.223118				1326	-0.0700938	0.142729	-0.182853	-0.0450953
																												120	-0.177046	-0.269524				1328	-0.0725454	0.184433	-0.220557	-0.032317
																												122	-0.142546	-0.267297				1330	-0.0647886	0.127249	-0.179615	0.0256421
																												124	-0.162811	-0.249571				1332	-0.0645396	0.0957111	-0.204781	0.000468102
																												126	-0.151147	-0.279033				1334	-0.079549	0.204332	-0.225028	0.0112344
																												128	-0.149466	-0.296759				1336	-0.0686032	0.155062	-0.211191	-0.0574415
																												130	-0.162416	-0.26513				1338	-0.0821419	0.117487	-0.216801	-0.0331317
																												132	-0.153025	-0.23651				1340	-0.0684385	0.174527	-0.254516	-0.0733929
																												134	-0.139284	-0.282705				1342	-0.0774349	0.189459	-0.237796	0.00625636
																												136	-0.14571	-0.235156				1344	-0.0560529	0.105097	-0.217945	0.0143806
																												138	-0.145018	-0.247916				1346	-0.0657518	0.177068	-0.231216	-0.0487276
																												140	-0.156188	-0.26212				1348	-0.0587978	0.127653	-0.206416	-0.0226939
																												142	-0.160439	-0.252701				1350	-0.0731583	0.160693	-0.20089	-0.0341849
																												144	-0.154013	-0.229077				1352	-0.0605879	0.167943	-0.22368	0.00840332
																												146	-0.084915	-0.263234				1354	-0.066581	0.197978	-0.238592	-0.0314078
																												148	-0.0601028	-0.262993				1356	-0.064316	0.084419	-0.245785	-0.0240082
																												150	0.0772044	-0.312919				1358	-0.0690569	0.108737	-0.231621	-0.0400452
																												152	0.0515026	-0.28108				1360	-0.0608232	0.134353	-0.180271	-0.0374526
																												154	0.0644524	-0.241175				1362	-0.0604856	0.146772	-0.233813	-0.0130843
																												156	0.0415184	-0.269072				1364	-0.0557479	0.176982	-0.242624	-0.0364084
																												158	0.0715698	-0.301995				1366	-0.0667434	0.158152	-0.241175	-0.0225004
																												160	0.0861012	-0.258148				1368	-0.0606819	0.101198	-0.252592	-0.0315293
																												162	0.138296	-0.210419				1370	-0.0616492	0.100794	-0.188103	0.0190436
																												164	0.219652	-0.252069				1372	-0.0649817	0.202282	-0.202302	-0.00425792
																												166	0.339067	-0.236932				1374	-0.0614382	0.103827	-0.222253	-0.0301295
																												168	0.32068	-0.262391				1376	-0.0607167	0.0908015	-0.239402	-0.0255475
																												170	0.397687	-0.237594				1378	-0.0743672	0.109517	-0.231514	0.0131654
																												172	0.35261	-0.264016				1380	-0.0641968	0.065733	-0.211354	0.018589
																												174	0.429913	-0.279485				1382	-0.0775996	0.188477	-0.124159	0.0617084
																												176	0.478351	-0.25565				1384	-0.0585403	0.177213	-0.0467134	0.114473
																												178	0.36121	-0.253604				1386	-0.0684006	0.249675	-0.0649094	0.17714
																												180	0.349644	-0.259954				1388	-0.0732375	0.16231	-0.129442	0.10621
																												182	0.292507	-0.243823				1390	-0.0586575	0.196361	-0.131917	0.066664
																												184	0.175959	-0.273014				1392	-0.0697626	0.175942	-0.108214	0.0861127
																												186	0.180803	-0.24617				1394	-0.0827338	0.142498	-0.151	0.0633693
																												188	0.260478	-0.234705				1396	-0.0762514	0.12904	-0.173764	0.100088
																												190	0.305556	-0.277769				1398	-0.0731774	0.139148	-0.186194	0.0429033
																												192	0.254152	-0.297722				1400	-0.0592577	0.2067	-0.203758	0.0669745
																												194	0.187821	-0.262151				1402	-0.0773612	0.0916105	-0.213594	0.00392035
																												196	0.166469	-0.22685				1404	-0.0732132	0.142354	-0.228102	0.0649221
																												198	0.143832	-0.243763				1406	-0.0765203	0.150209	-0.21389	0.121369
																												200	0.134539	-0.229258				1408	-0.085926	0.162542	-0.197907	0.128732
																												202	0.0664294	-0.245448				1410	-0.0719989	0.143567	-0.177593	0.0797078
																												204	0.159747	-0.27783				1412	-0.0673415	0.209733	-0.160417	0.0520178
																												206	0.263839	-0.253905				1414	-0.0756563	0.193213	-0.213166	0.0298775
																												208	0.150356	-0.323723				1416	-0.0724431	0.166585	-0.20606	0.0753959
																												210	0.0691973	-0.264799				1418	-0.0772166	0.093747	-0.244053	-0.0202319
																												212	0.114274	-0.276144				1420	-0.0630765	0.121068	-0.247599	0.0194082
																												214	0.140965	-0.25252				1422	-0.0863785	0.221314	-0.211314	-0.0229325
																												216	0.136813	-0.259442				1424	-0.0857551	0.175683	-0.246906	-0.0434209
																												218	0.00365757	-0.259021				1426	-0.0811082	0.205805	-0.214048	0.00344325
																												220	-0.0507117	-0.222727				1428	-0.0840408	0.160635	-0.230674	-0.00939354
																												222	-0.0403321	-0.243883				1430	-0.0933863	0.176231	-0.247833	0.0013998
																												224	-0.0413207	-0.22041				1432	-0.0767007	0.123553	-0.237614	-0.0207855
																												226	-0.0589166	-0.272533				1434	-0.0715253	0.271769	-0.248423	-0.0219918
																												228	-0.0894622	-0.270126				1436	-0.0715507	0.213805	-0.243485	-0.0117791
																												230	-0.119019	-0.256072				1438	-0.0759518	0.153502	-0.240133	-0.0401937
																												232	-0.113385	-0.275061				1440	-0.0823899	0.136029	-0.255819	-0.0494162
																												234	-0.0733491	-0.256914				1442	-0.077915	0.146801	-0.245836	-0.00126477
																												236	-0.0799723	-0.266665				1444	-0.0724262	0.20647	-0.276716	0.00986614
																												238	-0.02155	-0.280538				1446	-0.0756996	0.165401	-0.228619	-0.0184675
																												240	-0.0528865	-0.251527				1448	-0.0801091	0.210859	-0.275163	0.00355577
																												242	-0.0911427	-0.22059				1450	-0.0944854	0.1306	-0.164624	0.0572929
																												244	-0.0979636	-0.229679				1452	-0.0945013	0.177242	-0.278151	0.018598
																												246	-0.105674	-0.176803				1454	-0.088175	0.152924	-0.236955	-0.0128683
																												248	-0.107256	-0.268621				1456	-0.0803751	0.188188	-0.300921	0.00609882
																												250	-0.113978	-0.242078				1458	-0.0872477	0.130455	-0.22668	-0.0236031
																												252	-0.106168	-0.256764				1460	-0.0770531	0.072751	-0.238702	-0.0329517
																												254	-0.122479	-0.250564				1462	-0.0878786	0.135104	-0.268394	-0.0308587
																												256	-0.0959866	-0.237865				1464	-0.0757555	0.175018	-0.288998	-0.016127
																												258	-0.120206	-0.283006				1466	-0.0759792	0.114108	-0.285927	-0.0125892
																												260	-0.119316	-0.199946				1468	-0.0792303	0.117401	-0.262474	0.00843033
																												262	-0.101819	-0.254808				1470	-0.0790278	0.215856	-0.245521	0.0171127
																												264	-0.0858047	-0.238647				1472	-0.0776175	0.099957	-0.271518	0.00585577
																												266	-0.091637	-0.266695				1474	-0.0814658	0.13343	-0.270439	-0.0214742
																												268	-0.0676157	-0.265491				1476	-0.0752049	0.17161	-0.267215	-0.0303591
																												270	-0.0446817	-0.242318				1478	-0.0960721	0.146917	-0.295355	0.0163565
																												272	-0.0376631	-0.254838				1480	-0.0787208	0.149285	-0.241082	0.0405628
																												274	-0.0360815	-0.262181				1482	-0.076514	0.111422	-0.275951	0.0317724
																												276	0.00998418	-0.263896				1484	-0.0871444	0.106339	-0.249084	0.0328976
																												278	-0.0086991	-0.256643				1486	-0.0746763	0.101083	-0.286425	0.0288738
																												280	-0.0252076	-0.291101				1488	-0.0811988	0.0971267	-0.268683	0.0296119
																												282	-0.0119612	-0.235848				1490	-0.0862382	0.130455	-0.266219	-0.027501
																												284	-0.0649466	-0.172861				1492	-0.0817095	0.129387	-0.274935	-0.0358188
																												286	-0.103796	-0.254115				1494	-0.0872994	0.062989	-0.274397	-0.00881741
																												288	-0.0790826	-0.283878				1496	-0.0801852	0.0889527	-0.275958	-0.0134579
																												290	-0.0771056	-0.187607				1498	-0.071924	0.112751	-0.248053	0.0245348
																												292	-0.119019	-0.259141				1500	-0.0652021	0.212881	-0.247587	0.0315473
																												294	-0.0684065	-0.255139				1502	-0.0749865	0.156968	-0.261911	0.0236301
																												296	-0.0697904	-0.241747				1504	-0.0737976	0.0806934	-0.281305	-0.00384383
																												298	-0.132068	-0.238105				1506	-0.0685051	0.147726	-0.262018	-0.0135434
																												300	-0.123369	-0.246923				1508	-0.068696	0.0341659	-0.316397	-0.000751663
																												302	-0.105575	-0.264889				1510	-0.0812685	0.18478	-0.292669	0.0397076
																												304	-0.13968	-0.288513				1512	-0.0572724	0.170368	-0.274682	0.0463105
																												306	-0.121787	-0.268711				1514	-0.073653	0.117719	-0.252129	0.0309397
																												308	-0.149466	-0.290409				1516	-0.059341	0.21548	-0.260309	0.041526
																												310	-0.126928	-0.279695				1518	-0.0746657	0.146917	-0.216762	0.0529315
																												312	-0.14482	-0.279064				1520	-0.0857667	0.0690836	-0.238206	0.0663489
																												314	-0.137406	-0.254176				1522	-0.0625881	0.111769	-0.247737	0.0475258
																												316	-0.151344	-0.259352				1524	-0.076439	0.144607	-0.211896	0.0725377
																												318	-0.143238	-0.248428				1526	-0.0894146	0.101603	-0.249178	0.111962
																												320	-0.146797	-0.251738				1528	-0.0818424	0.0656177	-0.293753	0.00540567
																												322	-0.154903	-0.250655				1530	-0.0849344	0.101863	-0.231913	0.0247194
																												324	-0.158956	-0.26188				1532	-0.081702	0.128115	-0.26055	0.00250704
																												326	-0.161032	-0.302206				1534	-0.0789308	0.159307	-0.296072	0.0482955
																												328	-0.165283	-0.262512				1536	-0.0706223	0.132968	-0.287202	-0.00315068
																												330	-0.149367	-0.262331				1538	-0.0728461	0.129473	-0.271024	0.0703683
																												332	-0.157671	-0.265942				1540	-0.0719504	0.0655886	-0.265957	0.0326276
																												334	-0.144227	-0.237082				1542	-0.0670018	0.0801441	-0.266321	0.00658943
																												336	-0.121194	-0.255259				1544	-0.0823719	0.0961733	-0.252893	0.0451943
																												338	-0.129498	-0.224503				1546	-0.07901	0.110469	-0.267511	-0.048516
																												340	-0.15866	-0.267748				1548	-0.0815121	0.113964	-0.334797	0.0258671
																												342	-0.159747	-0.220952				1550	-0.0806261	0.0976751	-0.272648	0.0188546
																												344	-0.145907	-0.221885				1552	-0.0823159	0.118527	-0.270975	-0.0036638
																												346	-0.134737	-0.247555				1554	-0.0713533	0.0623824	-0.271846	0.0260246
																												348	-0.126532	-0.249842				1556	-0.0704218	0.0535166	-0.260968	0.0250974
																												350	0.00227363	-0.223239				1558	-0.0658129	0.136924	-0.28122	-0.0151683
																												352	0.0566429	-0.230642				1560	-0.074668	0.0541803	-0.267609	-0.0050546
																												354	0.141854	-0.28105				1562	-0.0801524	0.0905418	-0.307354	0.0196108
																												356	0.154804	-0.270818				1564	-0.0862012	0.0988592	-0.260814	-0.00987064
																												358	0.0329182	-0.26507				1566	-0.0856759	0.195783	-0.30307	0.0639679
																												360	-0.0126532	-0.266364				1568	-0.0790638	-0.0121874	-0.25227	0.00865538
																												362	-0.0167062	-0.293208				1570	-0.0858331	-0.00233905	-0.215035	0.0535256
																												364	-0.0574338	-0.267598				1572	-0.070444	0.0330109	-0.302581	-0.00420841
																												366	-0.0961843	-0.2363				1574	-0.0790173	0.0693142	-0.260409	0.0403242
																												368	-0.129794	-0.301002				1576	-0.0702425	0.099177	-0.248131	0.0336313
																												370	-0.120107	-0.246622				1578	-0.073248	0.0629599	-0.293571	0.0240532
																												372	-0.104488	-0.256222				1580	-0.0652306	0.138051	-0.328375	0.0465491
																												374	-0.0299526	-0.245358				1582	-0.0759033	0.124361	-0.309409	0.0252865
																												376	0.0117635	-0.264979				1584	-0.0624636	0.0181376	-0.281757	0.0314348
																												378	-0.0428035	-0.254206				1586	-0.0786798	0.074657	-0.316171	0.032191
																												380	-0.0706801	-0.260676				1588	-0.0690831	0.156881	-0.29332	0.071228
																												382	-0.103203	-0.285323				1590	-0.0700063	0.145213	-0.255828	0.0440961
																												384	-0.105773	-0.28749				1592	-0.072385	0.145358	-0.291068	0.000342074
																												386	-0.11378	-0.252551				1594	-0.0773748	0.0769678	-0.269937	0.0732264
																												388	-0.136714	-0.279394				1596	-0.0688944	0.16956	-0.27656	0.0469497
																												390	-0.126137	-0.260766				1598	-0.0745739	0.189863	-0.314559	0.0336538
																												392	-0.138691	-0.307503				1600	-0.0688247	0.0858628	-0.270724	0.0924411
																												394	-0.116153	-0.308104				1602	-0.0814827	0.0377189	-0.275714	0.0327311
																												396	-0.102313	-0.311686				1604	-0.0785542	0.10891	-0.308303	0.053035
																												398	-0.0861012	-0.238316				1606	-0.0747744	0.147148	-0.284495	0.00907397
																												400	-0.0277778	-0.309158				1608	-0.0697742	0.0428592	-0.298189	0.025129
																												402	0.00652432	-0.297963				1610	-0.0678689	0.112376	-0.343618	0.0424307
																												404	0.00701858	-0.26516				1612	-0.0840419	0.106484	-0.266238	0.0272939
																												406	-0.0284698	-0.288242				1614	-0.0699271	0.0111195	-0.281877	0.0613663
																												408	-0.0913405	-0.314093				1616	-0.0827485	0.109141	-0.271738	0.0610738
																												410	-0.0817517	-0.275272				1618	-0.087136	0.115524	-0.320824	0.053071
																												412	-0.0959866	-0.252099				1620	-0.0673806	0.0939205	-0.299671	0.0792757
																												414	-0.0752274	-0.30043				1622	-0.0831926	0.0616315	-0.299263	0.0476338
																												416	-0.126631	-0.194649				1624	-0.0762112	0.165025	-0.291371	0.000265558
																												418	-0.106959	-0.285443				1626	-0.0741467	0.095682	-0.237356	0.0748467
																												420	-0.0951957	-0.266123				1628	-0.070136	0.0827437	-0.271346	0.0537642
																												422	-0.080862	-0.294712				1630	-0.0761289	0.179465	-0.291741	0.0644135
																												424	-0.104982	-0.234765				1632	-0.0771111	0.0587149	-0.280235	0.0586972
																												426	-0.120206	-0.281501				1634	-0.0843816	0.0910039	-0.301292	0.0594129
																												428	-0.132661	-0.276295				1636	-0.0799192	0.0305274	-0.297421	0.0911673
																												430	-0.150257	-0.253032				1638	-0.0673806	0.0287368	-0.268922	0.0362644
																												432	-0.146402	-0.254838				1640	-0.0701592	0.102729	-0.26716	0.0705978
																												434	-0.152926	-0.241596				1642	-0.0649216	0.047856	-0.308259	0.043709
																												436	-0.167754	-0.247314				1644	-0.0695484	0.13239	-0.271155	0.0402117
																												438	-0.138592	-0.243552				1646	-0.0739643	0.0238844	-0.294886	0.0591428
																												440	-0.153223	-0.289777				1648	-0.0705116	0.103653	-0.25943	0.055479
																												442	-0.137703	-0.277378				1650	-0.0772018	0.0751772	-0.244561	0.071372
																												444	-0.146599	-0.247284				1652	-0.0824669	0.163494	-0.316839	0.0352201
																												446	-0.135231	-0.295645				1654	-0.0889704	-0.0338771	-0.270441	0.0110994
																												448	-0.144029	-0.276024				1656	-0.0905697	0.107465	-0.296209	0.0378217
																												450	-0.136121	-0.303891				1658	-0.0745476	0.173315	-0.333252	0.0529945
																												452	-0.150257	-0.281862				1660	-0.0691306	0.259437	-0.310915	0.0514912
																												454	-0.127323	-0.296518				1662	-0.0862435	0.047856	-0.324908	0.0240127
																												456	-0.13187	-0.24286				1664	-0.0795754	0.200809	-0.285375	0.043619
																												458	-0.141657	-0.234374				1666	-0.0921774	0.0364477	-0.294545	0.0930667
																												460	-0.14571	-0.250173				1668	-0.0840819	0.0806934	-0.235486	-0.0109959
																												462	-0.122776	-0.305486				1670	-0.0755456	0.141978	-0.297526	0.00734109
																												464	-0.106663	-0.301363				1672	-0.0773031	0.088693	-0.266751	0.0339509
																												466	-0.13533	-0.280448				1674	-0.0785458	0.024895	-0.255336	0.0323215
																												468	-0.131574	-0.245268				1676	-0.0873269	0.062614	-0.312023	0.0437945
																												470	-0.16726	-0.276536				1678	-0.0860324	0.147552	-0.251541	0.0345045
																												472	-0.140965	-0.280779				1680	-0.080548	0.160925	-0.287333	0.0719391
																												474	-0.117635	-0.270607				1682	-0.0806704	0.139783	-0.262757	0.0277845
																												476	-0.143733	-0.262331				1684	-0.0746425	0.0836681	-0.300967	-0.00694951
																												478	-0.124555	-0.264077				1686	-0.0776681	0.127971	-0.272765	0.0254665
																												480	-0.149763	-0.275272				1688	-0.0793486	0.144982	-0.269908	0.0986794
																												482	-0.138592	-0.303199				1690	-0.0786406	0.195292	-0.247247	0.0688739
																												484	-0.13019	-0.253393				1692	-0.0854523	0.13005	-0.263257	0.0676632
																												486	-0.146501	-0.280749				1694	-0.0737575	0.134989	-0.208857	0.163232
																												488	-0.133847	-0.247073				1696	-0.0781438	0.148506	-0.24893	0.174242
																												490	-0.126532	-0.28436				1698	-0.0816651	0.209907	-0.154827	0.301475
																												492	-0.155299	-0.280568				1700	-0.082488	0.140361	-0.171413	0.269563
																												494	-0.136418	-0.271089				1702	-0.0811387	0.162022	-0.19903	0.174548
																												496	-0.152432	-0.244335				1704	-0.0709008	0.137618	-0.24645	0.146988
																												498	-0.124357	-0.267086				1706	-0.0875832	0.245227	-0.25517	0.0647961
																												500	-0.126928	-0.217822				1708	-0.0800923	0.121271	-0.257322	0.126441
																												502	-0.113879	0.0362334				1710	-0.0804193	0.234542	-0.272646	0.006918
																												504	-0.14996	0.0349995				1712	-0.0725992	0.174556	-0.281098	0.0527424
																												506	-0.153717	-0.0110446				1714	-0.0854343	0.130455	-0.303235	0.0307012
																												508	-0.155793	-0.0947666				1716	-0.0840514	0.1187	-0.263322	0.0516712
																												510	-0.139779	-0.0411087				1718	-0.0657106	0.231365	-0.280181	0.0365479
																												512	-0.114769	-0.020434				1720	-0.0764349	0.0952489	-0.305122	0.0408779
																												514	-0.15085	-0.0030094				1722	-0.0726077	0.18478	-0.27959	0.0287927
																												516	-0.137703	0.091697				1724	-0.0785711	0.0943536	-0.276821	0.0211051
																												518	-0.130091	-0.0527852				1726	-0.0762123	0.24852	-0.258565	0.050636
																												520	-0.127521	-0.0606097				1728	-0.0734452	0.0975017	-0.278724	0.0350806
																												522	-0.158066	-0.102922				1730	-0.0843394	0.12774	-0.304594	0.0268258
																												524	-0.122183	-0.103855				1732	-0.0780574	0.161791	-0.282554	0.0257276
																												526	-0.134243	-0.153962				1734	-0.0933146	0.148044	-0.312833	0.011644
																												528	-0.162713	-0.184838				1736	-0.0744041	0.147235	-0.262596	0.00341624
																												530	-0.158066	-0.137892				1738	-0.0779202	0.0786713	-0.270538	0.0596469
																												532	-0.127026	-0.0828794				1740	-0.0784646	0.203495	-0.302326	0.0149162
																												534	-0.164887	-0.126125				1742	-0.0713449	0.180649	-0.295409	0.0577565
																												536	-0.150158	-0.10223				1744	-0.073517	0.182007	-0.270433	0.0669835
																												538	-0.138493	-0.0657558				1746	-0.0708016	0.16878	-0.309756	0.0431509
																												540	-0.125148	0.00210659				1748	-0.0815923	0.144578	-0.277357	0.00146732
																												542	-0.154211	-0.0374673				1750	-0.0761965	0.0897618	-0.294452	0.0179454
																												544	-0.143832	-0.231364				1752	-0.0840303	0.105213	-0.300334	0.0720336
																												546	-0.109628	-0.250955				1754	-0.0800807	0.143624	-0.297587	0.0488131
																												548	-0.110123	-0.185109				1756	-0.0769392	0.198267	-0.287002	0.0768812
																												550	-0.137109	-0.271239				1758	-0.0727395	0.134585	-0.275245	0.048435
																												552	-0.0811586	-0.282705				1760	-0.0534198	0.157459	-0.315918	-0.000211546
																												554	0.0426058	-0.262211				1762	-0.0731646	0.0761007	-0.331373	0.00482055
																												556	0.0251087	-0.248488				1764	-0.0661273	0.131177	-0.240557	0.0131744
																												558	0.066034	-0.240693				1766	-0.0722025	0.254931	-0.285231	0.0524994
																												560	0.113385	-0.251708				1768	-0.0706688	0.145877	-0.260896	0.0483585
																												562	0.00197707	-0.296608				1770	-0.0671116	0.169386	-0.258185	0.0357152
																												564	-0.0594108	-0.250053				1772	-0.0685336	0.114686	-0.278712	0.053008
																												566	0.0588177	-0.287309				1774	-0.0834607	0.202339	-0.292409	0.011356
																												568	0.137208	-0.244756				1776	-0.0831926	0.115062	-0.318057	0.0841233
																												570	0.0135429	-0.25228				1778	-0.0885949	0.169906	-0.271637	0.0838802
																												572	0.00108739	-0.246562				1780	-0.0824353	0.112144	-0.272596	0.0389965
																												574	0.0524911	-0.287038				1782	-0.0944169	0.111942	-0.306919	0.0470532
																												576	0.0153223	-0.289506				1784	-0.0771659	0.229315	-0.2887	0.00359178
																												578	0.00533808	-0.288272				1786	-0.0846115	0.213921	-0.273392	0.0566223
																												580	0.0853104	-0.295706				1788	-0.0773884	0.227466	-0.270779	0.0540927
																												582	-0.0092922	-0.256523				1790	-0.0867246	0.175047	-0.288006	0.0272489
																												584	-0.0434955	-0.238346				1792	-0.0810058	0.194022	-0.227347	0.0296794
																												586	0.00098853	-0.242379				1794	-0.0876148	0.254556	-0.226195	0.0752293
																												588	0.0226374	-0.252942				1796	-0.0761236	0.119278	-0.262481	0.0836957
																												590	0.0115658	-0.273797				1798	-0.0820491	0.159913	-0.243076	0.0605246
																												592	0.101918	-0.252731				1800	-0.077858	0.119566	-0.302172	0.110877
																												594	0.12762	-0.253604				1802	-0.0884725	0.212794	-0.307769	0.0567393
																												596	0.0534796	-0.215083				1804	-0.0892795	0.178109	-0.310227	0.0479219
																												598	0.106168	-0.298835				1806	-0.0915202	0.1587	-0.250083	0.0859822
																												600	0.0344009	-0.258389				1808	-0.0830523	0.20104	-0.31067	0.0861352
																												602	0.0538751	-0.278221				1810	-0.0900591	0.201387	-0.327933	0.0715745
																												604	0.0267892	-0.309007				1812	-0.09169	0.177097	-0.308784	0.0649986
																												606	0.0698893	-0.30341				1814	-0.0832527	0.175162	-0.266703	0.0330912
																												608	0.0780941	-0.279966				1816	-0.0878248	0.182989	-0.281432	0.0274425
																												610	0.0617833	-0.275272				1818	-0.0859724	0.11122	-0.234265	0.0881246
																												612	0.103994	-0.280267				1820	-0.0905643	0.181747	-0.276927	0.109144
																												614	-0.0364769	-0.246502				1822	-0.084947	0.180072	-0.237749	0.100219
																												616	-0.0071174	-0.183906				1824	-0.0880474	0.196448	-0.228128	0.132995
																												618	0.0275801	-0.247254				1826	-0.0834838	0.179524	-0.247639	0.111057
																												620	0.0177936	-0.251106				1828	-0.0840809	0.18322	-0.252811	0.0854555
																												622	0.105476	-0.254507				1830	-0.0939507	0.178513	-0.285879	0.0887863
																												624	0.10261	-0.26531				1832	-0.0931437	0.175971
																												626	0.028272	-0.283668				1834	-0.0893554	0.0416461
																												628	-0.0051404	-0.204791				1836	-0.0820239	0.0923033
																												630	-0.0130486	-0.28749				1838	-0.0805954	0.190903
																												632	-0.0632661	-0.243071				1840	-0.0936511	0.247625
																												634	-0.0403321	-0.271028				1842	-0.0949887	0.207422
																												636	-0.0071174	-0.28767				1844	-0.0895559	0.135307
																												638	0.0879794	-0.218303				1846	-0.0766311	0.180274
																												640	0.139779	-0.282795				1848	-0.084582	0.271971
																												642	0.212436	-0.238346				1850	-0.0939539	0.135336
																												644	0.165283	-0.246231				1852	-0.0874967	0.192029
																												646	0.138592	-0.244425				1854	-0.097838	0.222441
																												648	0.149862	-0.278702				1856	-0.0898175	0.217242
																												650	0.0879794	-0.277258				1858	-0.109265	0.253372
																												652	0.0959866	-0.276596				1860	-0.0889198	0.215249
																												654	0.0490312	-0.240934				1862	-0.0910465	0.253834
																												656	0.080862	-0.260586				1864	-0.0938863	0.219119
																												658	0.0177936	-0.284811
																												660	0.0272835	-0.255409
																												662	0.0150257	-0.261699
																												664	-0.0615856	-0.283638
																												666	-0.0642546	-0.258509
																												668	-0.0713721	-0.237383
																												670	-0.0901542	-0.23019
																												672	-0.062673	-0.242138
																												674	-0.057928	-0.263445
																												676	-0.12159	-0.297451
																												678	-0.0982602	-0.275181
																												680	-0.111111	-0.246893
																												682	-0.112693	-0.246532
																												684	-0.153519	-0.249932
																												686	-0.126829	-0.24608
																												688	-0.134539	-0.273526
																												690	-0.152135	-0.296849
																												692	-0.146006	-0.294291
																												694	-0.15085	-0.257667
																												696	-0.123171	-0.204941
																												698	-0.152728	-0.256944
																												700	-0.152926	-0.289596
																												702	-0.162119	-0.281622
																												704	-0.143535	-0.189744
																												706	-0.172301	-0.259502
																												708	-0.148478	-0.248638
																												710	-0.148478	-0.22381
																												712	-0.140569	-0.224081
																												714	-0.171115	-0.25875
																												716	-0.144425	-0.254025
																												718	-0.171807	-0.232086
																												720	-0.140372	-0.309098
																												722	-0.153124	-0.278823
																												724	-0.162119	-0.262632
																												726	-0.148577	-0.241807
																												728	-0.145314	-0.27154
																												730	-0.147489	-0.249481
																												732	-0.14739	-0.238466
																												734	-0.155397	-0.264077
																												736	-0.1293	-0.296337
																												738	-0.167556	-0.251979
																												740	-0.17843	-0.261097
																												742	-0.171412	-0.245358
																												744	-0.168446	-0.2301
																												746	-0.15866	-0.273827
																												748	-0.165777	-0.254717
																												750	-0.154112	-0.257396
																												752	-0.137011	-0.263354
																												754	-0.160241	-0.227422
																												756	-0.156485	-0.228686
																												758	-0.16123	-0.289657
																												760	-0.167359	-0.230431
																												762	-0.153321	-0.233411
																												764	-0.159846	-0.252551
																												766	-0.172697	-0.277408
																												768	-0.168051	-0.25872
																												770	-0.174081	-0.275332
																												772	-0.17497	-0.282494
																												774	-0.154705	-0.26832
																												776	-0.192171	-0.250293
																												778	-0.141953	-0.229167
																												780	-0.163701	-0.215956
																												782	-0.188118	-0.289657
																												784	-0.145215	-0.225375
																												786	-0.169336	-0.270306
																												788	-0.161329	-0.224984
																												790	-0.149763	-0.32279
																												792	-0.15431	-0.26206
																												794	-0.184856	-0.270667
																												796	-0.167556	-0.241446
																												798	-0.159253	-0.248819
																												800	-0.146006	-0.301694
																												802	-0.159648	-0.256162
																												804	-0.164986	-0.232809
																												806	-0.143832	-0.253092
																												808	-0.18278	-0.280057
																												810	-0.151839	-0.257305
																												812	-0.144919	-0.225616
																												814	-0.172301	-0.266484
																												816	-0.159055	-0.26513
																												818	-0.16637	-0.235848
																												820	-0.131475	-0.281802
																												822	-0.176552	-0.251858
																												824	-0.182384	-0.268169
																												826	-0.171016	-0.24608
																												828	-0.180012	-0.284059
																												830	-0.174081	-0.221072
																												832	-0.178232	-0.213338
																												834	-0.175168	-0.240122
																												836	-0.154804	-0.296037
																												838	-0.191182	-0.280297
																												840	-0.158758	-0.18535
																												842	-0.16726	-0.209305
																												844	-0.180111	-0.174275
																												846	-0.180803	-0.12781
																												848	-0.16726	-0.0201029
																												850	-0.166074	0.0240152
																												852	-0.180704	-0.101267
																												854	-0.174674	-0.0422522
																												856	-0.175662	0.0418309
																												858	-0.176255	-0.11818
																												860	-0.167952	-0.129465
																												862	-0.115955	-0.198562
																												864	-0.0418149	-0.206627
																												866	-0.0402333	-0.222817
																												868	-0.0786872	-0.207469
																												870	-0.0441874	-0.222426
																												872	-0.0214512	-0.248397
																												874	0.0602017	-0.214271
																												876	0.18624	-0.197478
																												878	0.179122	-0.221192
																												880	0.178134	-0.276957
																												882	0.12841	-0.219838
																												884	0.0621787	-0.275392
																												886	0.0500198	-0.284842
																												888	0.11467	-0.249842
																												890	0.116251	-0.291041
																												892	0.0463622	-0.229047
																												894	-0.0497232	-0.299528
																												896	0.100534	-0.248728
																												898	0.0267892	-0.214391
																												900	0.0573349	-0.237895
																												902	-0.0054369	-0.28448
																												904	-0.0366746	-0.260495
																												906	-9.885e-05	-0.26823
																												908	-0.0572361	-0.254717
																												910	-0.0807631	-0.224623
																												912	-0.10607	-0.230401
																												914	-0.12238	-0.220711
																												916	-0.100435	-0.267868
																												918	-0.131673	-0.22032
																												920	-0.0823448	-0.31307
																												922	-0.0735469	-0.213097
																												924	-0.108047	-0.234163
																												926	-0.0907473	-0.27461
																												928	-0.120304	-0.253724
																												930	-0.153025	-0.274098
																												932	-0.165777	-0.230401
																												934	-0.161823	-0.259231
																												936	-0.17843	-0.223841
																												938	-0.187525	-0.239941
																												940	-0.191973	-0.267026
																												942	-0.170621	-0.316471
																												944	-0.200178	-0.267056
																												946	-0.169731	-0.254657
																												948	-0.186536	-0.238196
																												950	-0.190787	-0.254777
																												952	-0.202452	-0.200337
																												954	-0.194939	-0.228325
																												956	-0.197113	-0.224111
																												958	-0.183175	-0.276084
																												960	-0.206505	-0.275572
																												962	-0.190194	-0.31638
																												964	-0.204824	-0.223931
																												966	-0.193258	-0.269433
																												968	-0.181198	-0.19489
																												970	-0.204626	-0.276506
																												972	-0.187426	-0.21418
																												974	-0.191479	-0.269253
																												976	-0.178331	-0.229167
																												978	-0.206109	-0.24906
																												980	-0.176849	-0.289807
																												982	-0.201661	-0.274038
																												984	-0.206999	-0.282615
																												986	-0.192072	-0.26197
																												988	-0.196323	-0.229619
																												990	-0.209964	-0.272864
																												992	-0.169731	-0.269524
																												994	-0.184658	-0.274459
																												996	-0.195828	-0.207379
																												998	-0.18792	-0.29706
																												1000	-0.200277	-0.295615
																												1002	-0.182285	-0.255951
																												1004	-0.215401	-0.247735
																												1006	-0.182879	-0.279154
																												1008	-0.197113	-0.234855
																												1010	-0.206307	-0.250925
																												1012	-0.176651	-0.263384
																												1014	-0.188612	-0.272232
																												1016	-0.200573	-0.245749
																												1018	-0.196718	-0.250083
																												1020	-0.190194	-0.273616
																												1022	-0.18881	-0.254476
																												1024	-0.185745	-0.191941
																												1026	-0.22242	-0.268771
																												1028	-0.175168	-0.262452
																												1030	-0.203836	-0.227994
																												1032	-0.179221	-0.24933
																												1034	-0.190293	-0.268019
																												1036	-0.165876	-0.274038
																												1038	-0.0496244	-0.223179
																												1040	0.0401344	-0.237323
																												1042	-0.0302491	-0.259954
																												1044	-0.0549624	-0.282043
																												1046	-0.0037564	-0.294291
																												1048	0.0247133	-0.244485
																												1050	-0.033017	-0.28114
																												1052	0.0128509	-0.303771
																												1054	-0.0024713	-0.248849
																												1056	0.0607948	-0.294351
																												1058	0.144227	-0.244184
																												1060	0.214808	-0.267447
																												1062	0.259688	-0.243793
																												1064	0.146105	-0.225496
																												1066	0.116548	-0.249722
																												1068	-0.003361	-0.258359
																												1070	-0.0266904	-0.244636
																												1072	-0.030348	-0.296669
																												1074	0.0421115	-0.296939
																												1076	0.108343	-0.239821
																												1078	0.084915	-0.275964
																												1080	-0.0312376	-0.243101
																												1082	-0.0844207	-0.259893
																												1084	-0.0731514	-0.252851
																												1086	-0.0239225	-0.236751
																												1088	-0.0841242	-0.219086
																												1090	-0.0541716	-0.288062
																												1092	-0.0366746	-0.2843
																												1094	-0.0200672	-0.287971
																												1096	-0.0057335	-0.285443
																												1098	-0.09569	-0.292185
																												1100	-0.0423092	-0.270878
																												1102	-0.0562475	-0.281411
																												1104	-0.0179913	-0.257245
																												1106	-0.0080071	-0.256192
																												1108	-0.0515026	-0.215354
																												1110	-0.0291617	-0.26841
																												1112	-0.133056	-0.282765
																												1114	-0.169435	-0.242619
																												1116	-0.185548	-0.258449
																												1118	-0.176947	-0.279876
																												1120	-0.177837	-0.24906
																												1122	-0.175465	-0.2781
																												1124	-0.186437	-0.266905
																												1126	-0.17329	-0.218905
																												1128	-0.126038	-0.255078
																												1130	-0.0636615	-0.253604
																												1132	0.0104785	-0.273586
																												1134	-0.0501186	-0.215053
																												1136	-0.0929221	-0.266243
																												1138	-0.0680111	-0.269794
																												1140	0.00899565	-0.248789
																												1142	-0.0482404	-0.257817
																												1144	-0.0526888	-0.308526
																												1146	-0.0717675	-0.304132
																												1148	-0.0517991	-0.234193
																												1150	-0.0659352	-0.254717
																												1152	-0.0792803	-0.263114
																												1154	-0.0426058	-0.319089
																												1156	-0.101522	-0.326913
																												1158	-0.143337	-0.226158
																												1160	-0.114966	-0.246291
																												1162	-0.0818505	-0.304433
																												1164	-0.138988	-0.228174
																												1166	-0.0900554	-0.226068
																												1168	-0.0182879	-0.211231
																												1170	-0.0507117	-0.248849
																												1172	-0.137011	-0.257636
																												1174	-0.128015	-0.291071
																												1176	-0.0893634	-0.263174
																												1178	-0.0372677	-0.248909
																												1180	-0.0139383	-0.308044
																												1182	-0.0416172	-0.245117
																												1184	-0.0685053	-0.267477
																												1186	-0.0722618	-0.282404
																												1188	-0.0624753	-0.230401
																												1190	-0.0530842	-0.22673
																												1192	-0.0487347	-0.240693
																												1194	-0.101127	-0.260887
																												1196	-0.11724	-0.245719
																												1198	-0.0895611	-0.255951
																												1200	-0.168347	-0.277438
																												1202	-0.196718	-0.29077
																												1204	-0.198102	-0.256463
																												1206	-0.22677	-0.23645
																												1208	-0.175267	-0.324295
																												1210	-0.242191	-0.267898
																												1212	-0.23537	-0.265852
																												1214	-0.198596	-0.265762
																												1216	-0.194049	-0.281742
																												1218	-0.206208	-0.266785
																												1220	-0.23537	-0.242409
																												1222	-0.217873	-0.19498
																												1224	-0.176157	-0.277769
																												1226	-0.213424	-0.277529
																												1228	-0.209075	-0.290198
																												1230	-0.191874	-0.25246
																												1232	-0.179913	-0.278341
																												1234	-0.164393	-0.229859
																												1236	-0.0937129	-0.240994
																												1238	-0.0453737	-0.2589
																												1240	-0.0300514	-0.240603
																												1242	-0.085607	-0.233049
																												1244	-0.055259	-0.294231
																												1246	-0.0668248	-0.302447
																												1248	-0.0375643	-0.290921
																												1250	-0.0655397	-0.298895
																												1252	-0.0445828	-0.248006
																												1254	-0.0616845	-0.235276
																												1256	-0.0662317	-0.26507
																												1258	-0.107355	-0.203647
																												1260	-0.110024	-0.253363
																												1262	-0.120898	-0.254476
																												1264	-0.150257	-0.258479
																												1266	-0.188217	-0.227723
																												1268	-0.151938	-0.309037
																												1270	-0.126334	-0.23642
																												1272	-0.140372	-0.247073
																												1274	-0.129004	-0.235246
																												1276	-0.121293	-0.262512
																												1278	-0.144622	-0.240061
																												1280	-0.111704
																												1282	-0.140866
																												1284	-0.134144
																												1286	-0.102412
																												1288	-0.120799
																												1290	-0.169138
																												1292	-0.180308
																												1294	-0.156485
																												1296	-0.152036
																												1298	-0.154112
																												1300	-0.168743
																												1302	-0.156584
																												1304	-0.146303
																												1306	-0.153223
																												1308	-0.142744
																												1310	-0.184065
																												1312	-0.17675
																												1314	-0.146501
																												1316	-0.182681
																												1318	-0.179221
																												1320	-0.150652
																												1322	-0.181297
																												1324	-0.161427
																												1326	-0.205615
																												1328	-0.155892
																												1330	-0.166074
																												1332	-0.153816
																												1334	-0.156188
																												1336	-0.155595
																												1338	-0.181495
																												1340	-0.150652
																												1342	-0.184065
																												1344	-0.162811
																												1346	-0.173685
																												1348	-0.179419
																												1350	-0.138691
																												1352	-0.102709
																												1354	0.00474496
																												1356	-0.0914393
																												1358	0.0598062
																												1360	0.0274812
																												1362	-0.014828
																												1364	0.0014828
																												1366	-0.0173982
																												1368	-0.119217
																												1370	-0.002669
																												1372	-0.0434955
																												1374	-0.0577303
																												1376	-0.025603
																												1378	-0.0769079
																												1380	-0.0311388
																												1382	-0.0316331
																												1384	-0.0855081
																												1386	-0.0836299
																												1388	-0.114274
																												1390	-0.109134
																												1392	-0.0735469
																												1394	-0.0548636
																												1396	0.00464611
																												1398	-0.0699881
																												1400	-0.119316
																												1402	-0.045176
																												1404	-0.0227363
																												1406	0.0199684
																												1408	-0.0049427
																												1410	-0.0250099
																												1412	-0.0503163
																												1414	-0.0678134
																												1416	0
																												1418	-0.0281732
																												1420	-0.10172
																												1422	-0.0182879
																												1424	-0.0467576
																												1426	-0.0910439
																												1428	-0.0769079
																												1430	-0.0945038
																												1432	-0.0874852
																												1434	-0.0473507
																												1436	-0.0318308
																												1438	-0.006722
																												1440	-0.0112693
																												1442	-0.0795769
																												1444	-0.0214512
																												1446	-0.026987
																												1448	-0.0265915
																												1450	-0.0797746
																												1452	-0.0394425
																												1454	-0.118031
																												1456	-0.110123
																												1458	-0.112297
																												1460	-0.0893634
																												1462	-0.0185844
																												1464	-0.0473507
																												1466	-0.0481416
																												1468	-0.0714709
																												1470	0.007414
																												1472	-0.0428035
																												1474	-0.004053
																												1476	-0.0345987
																												1478	-0.0701858
																												1480	-0.0196718
																												1482	-0.067418
																												1484	-0.0905496
																												1486	-0.109233
																												1488	-0.112495
																												1490	-0.0314353
																												1492	0.0426058
																												1494	-0.0051404
																												1496	-0.0536773
																												1498	-0.0575326
																												1500	-0.0266904
																												1502	0.0603005
																												1504	0.0355872
																												1506	-0.0030645
																												1508	0.00059312
																												1510	-0.0435943
																												1512	-0.0415184
																												1514	0.0161131
																												1516	-0.0138395
																												1518	-0.0488335
																												1520	-0.0540728
																												1522	-0.0449783
																												1524	-0.0393436
																												1526	-0.0291617
																												1528	-0.0358837
																												1530	-0.0258007
																												1532	-0.0648478
																												1534	-0.0764136
																												1536	-0.0359826
																												1538	-0.0717675
																												1540	-0.0380585
																												1542	-0.0527877
																												1544	0.00326216
																												1546	-0.0199684
																												1548	-0.0431989
																												1550	-0.0379597
																												1552	-0.0527877
																												1554	-0.0634638
																												1556	-0.0787861
																												1558	-0.0350929
																												1560	-0.0542705
																												1562	-0.0414195
																												1564	-0.0689008
																												1566	-0.0823448
																												1568	-0.0472519
																												1570	-0.0422104
																												1572	-0.109925
																												1574	-0.0606959
																												1576	-0.0338078
																												1578	-0.0291617
																												1580	-0.0217477
																												1582	-0.0035587
																												1584	0.0154211
																												1586	0.0149269
																												1588	0.0456702
																												1590	-0.0084025
																												1592	-0.033017
																												1594	0.0283709
																												1596	0.0893634
																												1598	0.143535
																												1600	0.104093
																												1602	0.0417161
																												1604	0.0635627
																												1606	0.0843219
																												1608	0.0630684
																												1610	0.102906
																												1612	0.081554
																												1614	0.0822459
																												1616	0.0824436
																												1618	0.0986556
																												1620	0.0477461
																												1622	0.036378
																												1624	0.0866944
																												1626	0.0611902
																												1628	0.0442863
																												1630	0.0322262
																												1632	0.0595097
																												1634	0.0322262
																												1636	0.035686
																												1638	-0.0140372
																												1640	-0.0360815
																												1642	0.00257019
																												1644	-0.0034599
																												1646	0.0265915
																												1648	0.0509095
																												1650	0.0865955
																												1652	0.144227
																												1654	0.217576
																												1656	0.208976
																												1658	0.198201
																												1660	0.14314
																												1662	0.117339
																												1664	0.108837
																												1666	0.142744
																												1668	0.11121
																												1670	0.0751285
																												1672	0.0414195
																												1674	0.0233294
																												1676	0.0101819
																												1678	0.010083
																												1680	0.0431
																												1682	0.0171016
																												1684	0.0076117
																												1686	0.00415184
																												1688	0.0108739
																												1690	-0.0468565
																												1692	0.0161131
																												1694	0.00662317
																												1696	-0.0139383
																												1698	-0.0022736
																												1700	0.0247133
																												1702	0.0132463
																												1704	-0.0077106
																												1706	0.0236259
																												1708	0.0134441
																												1710	0.0308422
																												1712	-0.0259984
																												1714	-0.0054369
																												1716	-0.0374654
																												1718	0.012159
																												1720	0.0491301
																												1722	0.00771056
																												1724	-0.0170028
																												1726	-0.0147291
																												1728	0.00355872
																												1730	-0.0354883
																												1732	-0.0516014
																												1734	-0.0762159
																												1736	-0.0614868
																												1738	-0.0622776
																												1740	-0.0701858
																												1742	-0.0625741
																												1744	-0.0548636
																												1746	-0.0823448
																												1748	-0.0830368
																												1750	-0.117141
																												1752	-0.106168
																												1754	-0.0786872
																												1756	-0.101028
																												1758	-0.100929
																												1760	-0.0288652
																												1762	-0.0655397
																												1764	-0.0571372
																												1766	-0.0643535
																												1768	-0.0794781
																												1770	-0.0979636
																												1772	-0.114176
																												1774	-0.109826
																												1776	-0.0662317
																												1778	-0.10775
																												1780	-0.137703
																												1782	-0.123962
																												1784	-0.116548
																												1786	-0.130981
																												1788	-0.146896
																												1790	-0.123072
																												1792	-0.130387
																												1794	-0.16983
																												1796	-0.159747
																												1798	-0.109826
																												1800	-0.150059
																												1802	-0.119316

## Sheet: Suppl. Figure 3
	B			D				E			G				H			J				K			M
	No. of sprouts			aISV/vISV ratio in flt1-/- + Ctl MO				No. of ectopic sprouts			aISV/vISV ratio in WT				No. of ectopic sprouts			aISV/vISV ratio in flt1-/- + Ctl MO				No. of ectopic sprouts			lumen diameter (µm)
	flt4 +	9			No. of arteries	No. of veins		flt1-/- + Ctl MO	flt1-/- + flt4 MO			No. of arteries	No. of veins		WT	WT + dll4 MO			No. of arteries	No. of veins		flt1-/- + Ctl MO	flt1-/- + dll4 MO		WT + dll4 MO		flt1-/-		flt1-/- + dll4 MO
	flt4 -	0		flt1-/-_embryo1	2	2		2	0		flt1-/-_embryo1	2	2		0	2		flt1-/-_embryo1	1	3		1	3		WT_embryo1	4.76	flt1-/-_embryo1	8.2	flt1-/-_embryo1	8
				flt1-/-_embryo2	2	2		2	0		flt1-/-_embryo2	2	2		0	3		flt1-/-_embryo2	2	2		1	3		WT_embryo1	5.59	flt1-/-_embryo2	6.4	flt1-/-_embryo2	12.4
				flt1-/-_embryo3	3	1		2	0		flt1-/-_embryo3	2	2		0	3		flt1-/-_embryo3	2	2		3	3		WT_embryo2	5.8	flt1-/-_embryo3	5.6	flt1-/-_embryo3	11.7
				flt1-/-_embryo4	2	2		3	0		flt1-/-_embryo4	2	2		0	3		flt1-/-_embryo4	1	3		1	2		WT_embryo3	5.21	flt1-/-_embryo4	5.3	flt1-/-_embryo4	12.6
				flt1-/-_embryo5	2	2		3	0		flt1-/-_embryo5	2	2		0	1		flt1-/-_embryo5	2	2		2	3		WT_embryo3	4.57	flt1-/-_embryo5	7.1	flt1-/-_embryo5	7.6
				flt1-/-_embryo6	2	2		2	0		flt1-/-_embryo6	3	1		0	3		flt1-/-_embryo6	1	3		2	3		WT_embryo4	4.1	flt1-/-_embryo6	6.6	flt1-/-_embryo6	10.6
				flt1-/-_embryo7	1	3		3	0		flt1-/-_embryo7	2	2		0	3		flt1-/-_embryo7	2	2		1	3		WT_embryo4	2.93	flt1-/-_embryo7	5.8	flt1-/-_embryo7	10.5
				flt1-/-_embryo8	2	2		2	0		flt1-/-_embryo8	2	2		0	3		flt1-/-_embryo8	2	2		2	3		WT_embryo5	3.6	flt1-/-_embryo8	6.5	flt1-/-_embryo8	11.4
				flt1-/-_embryo9	2	2		3	0		flt1-/-_embryo9	2	2		0	3		flt1-/-_embryo9	2	2		1	3		WT_embryo6	7.93	flt1-/-_embryo9	7.3	flt1-/-_embryo9	9.4
				flt1-/-_embryo10	2	2		3	-		flt1-/-_embryo10	2	2		0	3		flt1-/-_embryo10	2	2		3	3		WT_embryo6	4.3	flt1-/-_embryo10	7.1	flt1-/-_embryo10	7.4
				flt1-/-_embryo11	3	1		2	-		flt1-/-_embryo11	2	2		0	3		flt1-/-_embryo11	2	2		3	3		WT_embryo7	2.58	flt1-/-_embryo11	5.4	flt1-/-_embryo11	7.2
				flt1-/-_embryo12	2	2		3	-		flt1-/-_embryo12	2	2		0	2		flt1-/-_embryo12	2	2		2	3		WT_embryo8	3.2	flt1-/-_embryo12	7.9	flt1-/-_embryo12	12.4
											flt1-/-_embryo13	2	2		0	2							3		WT_embryo8	3.6	flt1-/-_embryo13	6.1	flt1-/-_embryo13	12.4
											flt1-/-_embryo14	2	2		0	2							3		WT_embryo9	8.1	flt1-/-_embryo14	6.6	flt1-/-_embryo14	6.3
								Test: Mann-Whitney U test			flt1-/-_embryo15	2	2		0	2							3		WT_embryo10	6.4	flt1-/-_embryo14	5.98	flt1-/-_embryo15	10.11
								p<0.0001			flt1-/-_embryo16	2	2		0	2							3		WT_embryo10	6.7			flt1-/-_embryo16	6.6
				aISV/vISV ratio in flt1-/- + flt4 MO							flt1-/-_embryo17	2	2		0	3							3		WT_embryo11	6.5			flt1-/-_embryo17	9.8
					No. of arteries	No. of veins					flt1-/-_embryo18	2	2		0	2							3		WT_embryo11	6.8			flt1-/-_embryo18	7.4
				flt1-/-_embryo1	4	0																	3		WT_embryo12	5.2			flt1-/-_embryo19	8.4
				flt1-/-_embryo2	4	0																			WT_embryo12	4.5			flt1-/-_embryo20	12.9
				flt1-/-_embryo3	3	1									Test: Mann-Whitney U test								3		WT_embryo13	7.1			flt1-/-_embryo21	9.3
				flt1-/-_embryo4	4	0					aISV/vISV ratio in WT + dll4 MO				p<0.0001			aISV/vISV ratio in flt1-/- + dll4 MO					3		WT_embryo13	5.1			flt1-/-_embryo22	12.6
				flt1-/-_embryo5	4	0						No. of arteries	No. of veins						No. of arteries	No. of veins			3		WT_embryo14	4.6			flt1-/-_embryo23	8.5
				flt1-/-_embryo6	4	0					flt1-/-_embryo1	0	4					flt1-/-_embryo1	0	4			3		WT_embryo15	4.3			flt1-/-_embryo24	11.4
				flt1-/-_embryo7	4	0					flt1-/-_embryo2	0	4					flt1-/-_embryo2	0	4			3		WT_embryo15	4.4			flt1-/-_embryo25	11.9
				flt1-/-_embryo8	4	0					flt1-/-_embryo3	0	4					flt1-/-_embryo3	0	4			3		WT_embryo16	3.5			flt1-/-_embryo26	6.8
				flt1-/-_embryo9	3	1					flt1-/-_embryo4	0	4					flt1-/-_embryo4	0	4			3		WT_embryo16	4.1			flt1-/-_embryo27	10.62
											flt1-/-_embryo5	0	4					flt1-/-_embryo5	0	4			3		WT_embryo17	5.4			flt1-/-_embryo28	9.6
											flt1-/-_embryo6	0	4					flt1-/-_embryo6	0	4					WT_embryo17	5.7			flt1-/-_embryo28	10.69
				Test: Fisher's exact test							flt1-/-_embryo7	0	4					flt1-/-_embryo7	0	4		Test: Mann-Whitney U test			WT_embryo18	5.6			flt1-/-_embryo29	12.5
				p<0.0001							flt1-/-_embryo8	0	4					flt1-/-_embryo8	1	3		p<0.0001			WT_embryo18	3.3			flt1-/-_embryo29	8.9
											flt1-/-_embryo9	0	4					flt1-/-_embryo9	1	3					WT_embryo19	5			flt1-/-_embryo29	10.6
											flt1-/-_embryo10	0	4					flt1-/-_embryo10	0	4					WT_embryo20	5.4			flt1-/-_embryo30	12.24
											flt1-/-_embryo11	0	4					flt1-/-_embryo11	0	4					WT_embryo20	3.1			flt1-/-_embryo31	13.42
											flt1-/-_embryo12	0	4					flt1-/-_embryo12	0	4					WT_embryo21	4.7			flt1-/-_embryo31	12.06
											flt1-/-_embryo13	0	4					flt1-/-_embryo13	0	4					WT_embryo21	7.2			flt1-/-_embryo32	9
											flt1-/-_embryo14	0	4					flt1-/-_embryo14	0	4									flt1-/-_embryo33	9.2
											flt1-/-_embryo15	0	4					flt1-/-_embryo15	0	4									flt1-/-_embryo33	10.3
											flt1-/-_embryo16	0	2					flt1-/-_embryo16	0	4									flt1-/-_embryo34	12.75
											flt1-/-_embryo17	0	4					flt1-/-_embryo17	0	4									flt1-/-_embryo34	11.35
																		flt1-/-_embryo18	0	4
																		flt1-/-_embryo19	0	4					Test: Unpaired t-test
											Test: Fisher's exact test							flt1-/-_embryo20	0	4					WT + dll4 MO vs. flt1-/-: p=0.0002
											p<0.0001							flt1-/-_embryo21	0	4					WT + dll4 MO vs flt1-/- + dll4 MO: p= <0.0001
																		flt1-/-_embryo22	0	4					flt1 -/- cntrl vs flt1 -/- + dll4 MO: p=<0.0001
																		flt1-/-_embryo23	0	4
																		flt1-/-_embryo24	0	4
																		flt1-/-_embryo25	0	4
																		flt1-/-_embryo26	0	4
																		flt1-/-_embryo27	1	3
																		Test: Fisher's exact test
																		p<0.0001

## Sheet: Suppl. Figure 6
	C			E			F				H				J			K					L				N			P			Q				R
	No. of branchpoints			nb of ectopic sprouts			anastomosed sprouts in flt1-/- + Ctl MO				lumenized segments in flt1-/- + Ctl MO				nb of ectopic sprouts			anastomosed sprouts in flt1-/- + DMSO					lumenized segments in flt1-/- + DMSO				No. of branchpoints			No. of branchpoints			anastomosed sprouts in flt1-/-				lumenized segments in flt1-/-
	WT	WT + cxcr4a MO		flt1-/- + Cxcr4a MO	flt1-/- + CXCR4a MO			anastomosed	not anastomosed			lumenized	not lumenized		flt1-/- + DMSO	flt1-/- + CXCR4a Inh			anastomosed	not anastomosed				lumenized	not lumenized		WT	WT + cxcl12a MO		WT	WT + cxcl12a MO			anastomosed	not anastomosed			with lumen	no lumen
	21	12		2	3		flt1-/- + Ctl MO embryo 1	2	0		flt1-/- + Ctl MO embryo 1	2	0		1	3		flt1-/- + DMSO embryo 1	1	0			flt1-/- + DMSO embryo 1	1	0		12	7		3	3		flt1-/- embryo 1	2	1		flt1-/- embryo 1	2	1
	20	18		2	1		flt1-/- + Ctl MO embryo 2	1	1		flt1-/- + Ctl MO embryo 2	2	0		3	3		flt1-/- + DMSO embryo 2	2	1			flt1-/- + DMSO embryo 2	3	0		15	9		2	2		flt1-/- embryo 2	0	2		flt1-/- embryo 2	2	0
	16	11		2	2		flt1-/- + Ctl MO embryo 3	0	2		flt1-/- + Ctl MO embryo 3	2	0		3	1		flt1-/- + DMSO embryo 3	1	2			flt1-/- + DMSO embryo 3	3	0		8	7		2	2		flt1-/- embryo 3	0	2		flt1-/- embryo 3	2	0
	18	17		2	3		flt1-/- + Ctl MO embryo 4	1	1		flt1-/- + Ctl MO embryo 4	2	0		2	3		flt1-/- + DMSO embryo 4	2	0			flt1-/- + DMSO embryo 4	2	0		27	15		1	1		flt1-/- embryo 4	2	1		flt1-/- embryo 4	1	0
	18	15		1	2		flt1-/- + Ctl MO embryo 5	1	0		flt1-/- + Ctl MO embryo 5	1	0		1	4		flt1-/- + DMSO embryo 5	0	1			flt1-/- + DMSO embryo 5	0	1		18	14		2	3		flt1-/- embryo 5	1	1		flt1-/- embryo 5	2	0
	18	14		1	1		flt1-/- + Ctl MO embryo 6	1	0		flt1-/- + Ctl MO embryo 6	0	1		2	3		flt1-/- + DMSO embryo 6	1	1			flt1-/- + DMSO embryo 6	2	0		23	14		3	2		flt1-/- embryo 6	2	1		flt1-/- embryo 6	3	0
	18	9		1	3		flt1-/- + Ctl MO embryo 7	1	0		flt1-/- + Ctl MO embryo 7	1	0		3	3		flt1-/- + DMSO embryo 7	3	0			flt1-/- + DMSO embryo 7	3	0		16	8		3	3		flt1-/- embryo 7	0	3		flt1-/- embryo 7	3	0
	20	10		3	2		flt1-/- + Ctl MO embryo 8	3	0		flt1-/- + Ctl MO embryo 8	3	0		2	1		flt1-/- + DMSO embryo 8	1	1			flt1-/- + DMSO embryo 8	2	0		27	13		1	2		flt1-/- embryo 8	1	0		flt1-/- embryo 8	0	1
	16	11		1	3		flt1-/- + Ctl MO embryo 9	0	1		flt1-/- + Ctl MO embryo 9	1	0		3	2		flt1-/- + DMSO embryo 9	1	2			flt1-/- + DMSO embryo 9	3	0		23	15		2	1		flt1-/- embryo 9	1	1		flt1-/- embryo 9	2	0
	15	11		1	1		flt1-/- + Ctl MO embryo 10	0	1		flt1-/- + Ctl MO embryo 10	1	0		1	2		flt1-/- + DMSO embryo 10	0	1			flt1-/- + DMSO embryo 10	1	0		23	24		2	1		flt1-/- embryo 10	2	0		flt1-/- embryo 10	2	0
	16	9		1	3		flt1-/- + Ctl MO embryo 11	1	0		flt1-/- + Ctl MO embryo 11	1	0		2	2		flt1-/- + DMSO embryo 11	0	2			flt1-/- + DMSO embryo 11	2	0		19	9		2	3		flt1-/- embryo 11	0	2		flt1-/- embryo 11	2	0
	18	16		1	1		flt1-/- + Ctl MO embryo 12	1	0		flt1-/- + Ctl MO embryo 12	1	0		4	3		flt1-/- + DMSO embryo 12	2	2			flt1-/- + DMSO embryo 12	4	0		17	10		1	1		flt1-/- embryo 12	2	1		flt1-/- embryo 12	1	0
	13	11		2	3		flt1-/- + Ctl MO embryo 13	2	0		flt1-/- + Ctl MO embryo 13	2	0			2											12	10		2	3		flt1-/- embryo 13	1	1		flt1-/- embryo 13	2	0
	16	11		1	1		flt1-/- + Ctl MO embryo 14	0	1		flt1-/- + Ctl MO embryo 14	1	0			5											12	13		2	3		flt1-/- embryo 14	2	0		flt1-/- embryo 14	2	0
	16	11		1	3		flt1-/- + Ctl MO embryo 15	1	0		flt1-/- + Ctl MO embryo 15	3	0			3											12	14		2	3		flt1-/- embryo 15	0	2		flt1-/- embryo 15	2	0
	15	13		3	3													anastomosed sprouts in flt1-/- + Cxcr4a Inh					lumenized segments in flt1-/- + Cxcr4a Inh				15	10		2	2		flt1-/- embryo 16	0	2		flt1-/- embryo 16	1	1
	14	10			2										test: Mann-Whitney-U test				anastomosed	not anastomosed				lumenized	not lumenized		12	7		1	1		flt1-/- embryo 17	3	2		flt1-/- embryo 17	1	0
	17	16			1										p=0.3498			flt1-/- + Cxcr4a Inh embryo 1	2	1			flt1-/- + Cxcr4a Inh embryo 1	3	0		15	9		3	2		flt1-/- embryo 18	1	2		flt1-/- embryo 18	3	0
	14	9			2		anastomosed sprouts in flt1-/- + Cxcr4a MO				lumenized segments in flt1-/- + Cxcr4a MO							flt1-/- + Cxcr4a Inh embryo 2	0	3			flt1-/- + Cxcr4a Inh embryo 2	3	0		18	4		2	2		flt1-/- embryo 19	1	1		flt1-/- embryo 19	2	0
	19	10			2			anastomosed	not anastomosed			lumenized	not lumenized					flt1-/- + Cxcr4a Inh embryo 3	1	0			flt1-/- + Cxcr4a Inh embryo 3	0	1		12	10		2	2		flt1-/- embryo 20	1	2		flt1-/- embryo 20	2	0
	18	10			1		flt1-/- + Cxcr4a MO embryo 1	3	0		flt1-/- + Cxcr4a MO embryo 1	3	0					flt1-/- + Cxcr4a Inh embryo 4	3	0			flt1-/- + Cxcr4a Inh embryo 4	3	0		12	9
	17	16			2		flt1-/- + Cxcr4a MO embryo 2	4	0		flt1-/- + Cxcr4a MO embryo 2	4	0					flt1-/- + Cxcr4a Inh embryo 5	4	0			flt1-/- + Cxcr4a Inh embryo 5	4	0		7	4		test: Mann-Whitney-U test
	13	7			2		flt1-/- + Cxcr4a MO embryo 3	1	0		flt1-/- + Cxcr4a MO embryo 3	1	0					flt1-/- + Cxcr4a Inh embryo 6	1	2			flt1-/- + Cxcr4a Inh embryo 6	2	1		11			p=0.5919
	14	11			3		flt1-/- + Cxcr4a MO embryo 4	1	1		flt1-/- + Cxcr4a MO embryo 4	2	0					flt1-/- + Cxcr4a Inh embryo 7	2	1			flt1-/- + Cxcr4a Inh embryo 7	2	1		5
	17	7			2		flt1-/- + Cxcr4a MO embryo 5	2	1		flt1-/- + Cxcr4a MO embryo 5	3	0					flt1-/- + Cxcr4a Inh embryo 8	0	1			flt1-/- + Cxcr4a Inh embryo 8	1	0		10						anastomosed sprouts in flt1-/- + Cxcl12a MO				lumenized segments in flt1-/- + Cxcl12a MO
	13	12					flt1-/- + Cxcr4a MO embryo 6	1	1		flt1-/- + Cxcr4a MO embryo 6	2	0					flt1-/- + Cxcr4a Inh embryo 9	1	1			flt1-/- + Cxcr4a Inh embryo 9	2	0		14							anastomosed	not anastomosed			with lumen	no lumen
	15			test: Mann-Whitney-U test			flt1-/- + Cxcr4a MO embryo 7	0	1		flt1-/- + Cxcr4a MO embryo 7	1	0					flt1-/- + Cxcr4a Inh embryo 10	1	1			flt1-/- + Cxcr4a Inh embryo 10	1	1		14						flt1-/- + Cxcl12a MO embryo 1	2	1		flt1-/- + Cxcl12a MO embryo 1	3	0
				p=0.0549			flt1-/- + Cxcr4a MO embryo 8	3	0		flt1-/- + Cxcr4a MO embryo 8	3	0					flt1-/- + Cxcr4a Inh embryo 11	1	1			flt1-/- + Cxcr4a Inh embryo 11	2	0		11						flt1-/- + Cxcl12a MO embryo 2	0	2		flt1-/- + Cxcl12a MO embryo 2	1	1
							flt1-/- + Cxcr4a MO embryo 9	1	1		flt1-/- + Cxcr4a MO embryo 9	1	0					flt1-/- + Cxcr4a Inh embryo 12	3	0			flt1-/- + Cxcr4a Inh embryo 12	3	0		11						flt1-/- + Cxcl12a MO embryo 3	0	2		flt1-/- + Cxcl12a MO embryo 3	2	0
	No. of segments						flt1-/- + Cxcr4a MO embryo 10	2	1		flt1-/- + Cxcr4a MO embryo 10	3	1					flt1-/- + Cxcr4a Inh embryo 13	1	1			flt1-/- + Cxcr4a Inh embryo 13	2	0		test: Mann-Whitney-U test						flt1-/- + Cxcl12a MO embryo 4	1	0		flt1-/- + Cxcl12a MO embryo 4	1	0
	WT	WT + cxcr4a MO					flt1-/- + Cxcr4a MO embryo 11	1	0		flt1-/- + Cxcr4a MO embryo 11	1	0					flt1-/- + Cxcr4a Inh embryo 14	2	3			flt1-/- + Cxcr4a Inh embryo 14	5	0		p=0.0034						flt1-/- + Cxcl12a MO embryo 5	2	1		flt1-/- + Cxcl12a MO embryo 5	3	0
	40	22					flt1-/- + Cxcr4a MO embryo 12	2	1		flt1-/- + Cxcr4a MO embryo 12	3	0														No. of segments						flt1-/- + Cxcl12a MO embryo 6	0	2		flt1-/- + Cxcl12a MO embryo 6	2	0
	39	35					flt1-/- + Cxcr4a MO embryo 13	1	0		flt1-/- + Cxcr4a MO embryo 13	1	0					test: Mann-Whitney-U test									WT	WT + cxcl12a MO					flt1-/- + Cxcl12a MO embryo 7	2	1		flt1-/- + Cxcl12a MO embryo 7	3	0
	30	24					flt1-/- + Cxcr4a MO embryo 14	2	1		flt1-/- + Cxcr4a MO embryo 14	1	0					p=0.5519					test: Mann-Whitney-U test				22	14					flt1-/- + Cxcl12a MO embryo 8	1	1		flt1-/- + Cxcl12a MO embryo 8	1	1
	32	34					flt1-/- + Cxcr4a MO embryo 15	1	0		flt1-/- + Cxcr4a MO embryo 15	2	2										p=0.2911				26	19					flt1-/- + Cxcl12a MO embryo 9	0	1		flt1-/- + Cxcl12a MO embryo 9	1	0
	34	30					flt1-/- + Cxcr4a MO embryo 16	3	0		flt1-/- + Cxcr4a MO embryo 16	4	1														14	15					flt1-/- + Cxcl12a MO embryo 10	1	0		flt1-/- + Cxcl12a MO embryo 10	1	0
	33	27					flt1-/- + Cxcr4a MO embryo 17	0	3		flt1-/- + Cxcr4a MO embryo 17	1	1														47	29					flt1-/- + Cxcl12a MO embryo 11	1	2		flt1-/- + Cxcl12a MO embryo 11	3	0
	34	17					flt1-/- + Cxcr4a MO embryo 18	1	1		flt1-/- + Cxcr4a MO embryo 18	2	2														31	28					flt1-/- + Cxcl12a MO embryo 12	0	1		flt1-/- + Cxcl12a MO embryo 12	1	0
	38	25					flt1-/- + Cxcr4a MO embryo 19	3	1		flt1-/- + Cxcr4a MO embryo 19	4	0														39	30					flt1-/- + Cxcl12a MO embryo 13	1	2		flt1-/- + Cxcl12a MO embryo 13	3	0
	30	23					flt1-/- + Cxcr4a MO embryo 20	1	0		flt1-/- + Cxcr4a MO embryo 20	1	0														28	16					flt1-/- + Cxcl12a MO embryo 14	3	0		flt1-/- + Cxcl12a MO embryo 14	3	0
	29	22					flt1-/- + Cxcr4a MO embryo 21	2	0		flt1-/- + Cxcr4a MO embryo 21	2	0														49	26					flt1-/- + Cxcl12a MO embryo 15	2	1		flt1-/- + Cxcl12a MO embryo 15	3	0
	33	22					flt1-/- + Cxcr4a MO embryo 22	1	1		flt1-/- + Cxcr4a MO embryo 22	2	0														41	28					flt1-/- + Cxcl12a MO embryo 16	0	2		flt1-/- + Cxcl12a MO embryo 16	2	0
	34	19					flt1-/- + Cxcr4a MO embryo 23	0	1		flt1-/- + Cxcr4a MO embryo 23	1	0														44	44					flt1-/- + Cxcl12a MO embryo 17	0	1		flt1-/- + Cxcl12a MO embryo 17	0	1
	34	33					flt1-/- + Cxcr4a MO embryo 24	2	0		flt1-/- + Cxcr4a MO embryo 24	2	0														35	18					flt1-/- + Cxcl12a MO embryo 18	1	1		flt1-/- + Cxcl12a MO embryo 18	2	0
	25	24					flt1-/- + Cxcr4a MO embryo 25	2	0		flt1-/- + Cxcr4a MO embryo 25	2	0														33	20					flt1-/- + Cxcl12a MO embryo 19	0	2		flt1-/- + Cxcl12a MO embryo 19	2	0
	33	24					flt1-/- + Cxcr4a MO embryo 26	3	0		flt1-/- + Cxcr4a MO embryo 26	3	0														25	21					flt1-/- + Cxcl12a MO embryo 20	2	0		flt1-/- + Cxcl12a MO embryo 20	1	1
	33	23					flt1-/- + Cxcr4a MO embryo 27	1	1		flt1-/- + Cxcr4a MO embryo 27	2	0														21	27
	29	28																									22	26					test: Mann-Whitney-U test				test: Mann-Whitney-U test
	29	22					test: Mann-Whitney-U test				test: Mann-Whitney-U test																31	21					p=0.5999				p=0.7122
	36	32					p=0.307				p=0.8102																24	14
	29	20																									30	19
	39	21																									34	9
	36	23																									24	19
	35	30																									24	18
	26	16																									14	9
	25	22																									21
	36	15																									10
	26	26																									20
	30																										25
																											29
	test: Mann-Whitney-U test																										22
	p<0.0001																										20
																											test: Unpaired t-test with Welch's correction
																											p=0.0126

## Sheet: Figure 3
	B			C				E				M			N				P
	No. of branch points			aISV/vISV ratio in flt1-/-				No. of branch points				No. of ectopic sprouts			aISV/vISV ratio in flt1-/-				No. of ectopic sprouts
	flt1-/-	flt1-/-; aplnra-/-			No. of arteries	No. of veins		vhl-/-	vhl-/- + aplnra MO			flt1-/-	flt1-/- + PTXS1			No. of arteries	No. of veins		flt1-/- + DMSO	flt1-/- + Dasatinib
	56	41		flt1-/-_embryo1	1	3		24	21			3	2		flt1-/-_embryo1	3	2		2	1
	51	46		flt1-/-_embryo2	3	1		31	15			2	0		flt1-/-_embryo2	0	4		3	3
	60	37		flt1-/-_embryo3	2	2		20	17			2	0		flt1-/-_embryo3	5	2		3	1
	53	41		flt1-/-_embryo4	2	2		42	23			4	2		flt1-/-_embryo4	2	2		1	1
	47	51		flt1-/-_embryo5	2	2		30	14			4	0		flt1-/-_embryo5	4	4		3	0
	41	67		flt1-/-_embryo6	1	3		28	21			2	2		flt1-/-_embryo6	2	3		1	2
	60	39		flt1-/-_embryo7	4	0		32	24			3	0		flt1-/-_embryo7	3	4		1	0
	61	34		flt1-/-_embryo8	2	2		37	19			2	2		flt1-/-_embryo8	3	3		2	1
	51	24		flt1-/-_embryo9	4	0		32	23			1	1		flt1-/-_embryo9	3	3			1
	57	47		flt1-/-_embryo10	2	2		38	25			1	1		flt1-/-_embryo10	2	2			1
	40	49		flt1-/-_embryo11	3	1		31	22			4	0		flt1-/-_embryo11	2	2			0
	38	75		flt1-/-_embryo12	2	2		36	15			3	1		flt1-/-_embryo12	2	2
	76	45		flt1-/-_embryo13	2	2		26	13			3	0		flt1-/-_embryo13	2	2
	64	31		flt1-/-_embryo14	2	2		45	20			1	2		flt1-/-_embryo14	1	2
	85	39		flt1-/-_embryo15	0	4			14			4	3		flt1-/-_embryo15	3	1
	95	29		flt1-/-_embryo16	2	2			18			2	0		flt1-/-_embryo16	3	2
	42	50		flt1-/-_embryo17	2	2			23			3	0
	72	53		flt1-/-_embryo18	1	3			14			3	3		aISV/vISV ratio in flt1-/- + PTXS1
	59	33		flt1-/-_embryo19	1	3			16			3	0			No. of arteries	No. of veins
	90	52		flt1-/-_embryo20	2	2			29			0	1		flt1-/- + PTXS1_embryo1	2	2
	36	38		flt1-/-_embryo21	2	2			22			2	1		flt1-/- + PTXS1_embryo2	2	4
	74	43		flt1-/-_embryo22	1	3			12			4	1		flt1-/- + PTXS1_embryo3	3	4
	55	26							17			2	3		flt1-/- + PTXS1_embryo4	3	4
	62	24		aISV/vISV ratio in flt1-/-; aplnra-/-					31			1	1		flt1-/- + PTXS1_embryo5	3	4
	65	58			No. of arteries	No. of veins			20			1	2		flt1-/- + PTXS1_embryo6	2	2
	62			flt1-/-; aplnra-/-_embryo1	3	1			24			4	3		flt1-/- + PTXS1_embryo7	2	3
	82			flt1-/-; aplnra-/-_embryo2	1	3			24			2	1		flt1-/- + PTXS1_embryo8	3	1
	53			flt1-/-; aplnra-/-_embryo3	2	2			23			0	1		flt1-/- + PTXS1_embryo9	4	3
	46			flt1-/-; aplnra-/-_embryo4	2	2						1	1		flt1-/- + PTXS1_embryo10	1	3
	72			flt1-/-; aplnra-/-_embryo5	2	2						4	1		flt1-/- + PTXS1_embryo11	1	3
	90			flt1-/-; aplnra-/-_embryo6	2	2							4		flt1-/- + PTXS1_embryo12	5	4
	23			flt1-/-; aplnra-/-_embryo7	2	2							1		flt1-/- + PTXS1_embryo13	2	2
	41			flt1-/-; aplnra-/-_embryo8	2	2							1		flt1-/- + PTXS1_embryo14	3	2
	29			flt1-/-; aplnra-/-_embryo9	2	2							4		flt1-/- + PTXS1_embryo15	2	2
	80			flt1-/-; aplnra-/-_embryo10	2	2							0		flt1-/- + PTXS1_embryo16	1	2
	53			flt1-/-; aplnra-/-_embryo11	2	2							1		flt1-/- + PTXS1_embryo17	3	2
				flt1-/-; aplnra-/-_embryo12	0	4							2		flt1-/- + PTXS1_embryo18	2	1
				flt1-/-; aplnra-/-_embryo13	1	3									flt1-/- + PTXS1_embryo19	1	3
				flt1-/-; aplnra-/-_embryo14	3	1									flt1-/- + PTXS1_embryo20	2	3
				flt1-/-; aplnra-/-_embryo15	2	2									flt1-/- + PTXS1_embryo21	2	3
				flt1-/-; aplnra-/-_embryo16	1	3									flt1-/- + PTXS1_embryo22	2	2
															flt1-/- + PTXS1_embryo23	2	2
															flt1-/- + PTXS1_embryo24	4	0

## Sheet: Suppl. Figure 7
	A			D			E				F			I			J					L			M				N			P			R				S				T				V
	aplnra relative mRNA expression (fold increase)			nb of primary artery sprouts			aISV/vISV ratio				Heart rate (bpm)			ISV length at 29 hpf			aISV/vISV ratio				nb of branchpoints				aISV/vISV ratio in flt1-/-				aplnrb relative mRNA expression (fold increase)			sprout lenght (µm)			No. of embryos with oedema				No. of embryos with flow in axial vessel				No. of embryos with DLAV				No. of embryos with DLAV
	WT	flt1-/-		WT	aplnra-/-			nb of arteries	nb of veins		WT	aplnra-/-		WT + ctl MO	WT+aplnra MO			nb of arteries	nb of veins		flt1+ ctl MO					aISV	vISV		WT	flt1-/-		WT	aplnrb-/-			WT	aplnrb-/-			WT	aplnrb-/-			WT	aplnrb-/-			WT	flt1-/-
	1	2.5759		16	16		WT 1	2	4		124	172		53.67	38.689		WT + ctl MO embryo 1	2	2		embryo 1	38			flt1-/- + Ctl MO embryo 1	2	3		0.714308	4.65546		107.461	54.639		with oedema	1	12		with flow	7	2		with DLAV	11	6		with DLAV	11	7
	0.95597	1.82293		16	16		WT 2	3	3		128	180		54.35	55.234		WT + ctl MO embryo 2	1	3		embryo 2	30			flt1-/- + Ctl MO embryo 2	3	2		1	2.00579		89.457	61.809		no oedema	6	1		without flow	0	11		no DLAV	0	15		no DLAV	0	0
	1.16115	1.59049		16	16		WT 3	4	2		152	132		68.96	62.28		WT + ctl MO embryo 3	3	1		embryo 3	22			flt1-/- + Ctl MO embryo 3	3	2		1.7065	3.47981		73.576	56.864
	1.03522	1.66283		16	16						156	164		59.387	41.623		WT + ctl MO embryo 4	2	2		embryo 4	17			flt1-/- + Ctl MO embryo 4	3	2		0.712061	2.93917		102.239	62.663
	1.16655	2.25151		16	16		aplnra -/- 1	3	3		140	136		40.499	55.431		WT + ctl MO embryo 5	2	2		embryo 5	36			flt1-/- + Ctl MO embryo 5	3	2		1	1.8421		100.632	48.506		test: Fisher’s exact test				No. of embryos with flow in ISVs				test: Fisher’s exact test
	1.13867	2.03474		16			aplnra -/- 2	2	4		148	148		59.331	48.491		WT + ctl MO embryo 6	2	2		embryo 6	36			flt1-/- + Ctl MO embryo 6	3	2		1.29309	3.49737		122.864	59.888		p=0.0012					WT	aplnrb-/-		p=0.0001
							aplnra -/- 3	3	3		152	152		88.173	68.19		WT + ctl MO embryo 7	2	2		embryo 7	26			flt1-/- + Ctl MO embryo 7	1	4					102.998	51.288						with flow	3	0
	test: Unparied t-test with welch's correction			test: Mann-Whitney-U test							140	144		91.771	66.622		WT + ctl MO embryo 8	2	2		embryo 8	32			flt1-/- + Ctl MO embryo 8	3	2		test: Unpaired t-test with Welch correction			115.604	56.625						without flow	3	8
	p=0.0003			p>0.99999			test:Fisher’s exact test				160	152		47.111	45.609						embryo 9	47			flt1-/- + Ctl MO embryo 9	3	2		p=0.0042			93.891	37.703
							p=0.8454				136	136		66.259	40.341			nb of arteries	nb of veins		embryo 10	31			flt1-/- + Ctl MO embryo 10	3	2					84.637	52.335
											176	200		58.791	82.057		WT + aplnra MO embryo 1	2	2		embryo 11	44			flt1-/- + Ctl MO embryo 11	3	2					84.051	22.248						test: Fisher’s exact test
											192	204		49.524	66.816		WT + aplnra MO embryo 2	2	2		embryo 12	37			flt1-/- + Ctl MO embryo 12	2	3					113.106	71.247						p=0.0005 p=0.0061
											164	192		48.113	40.988		WT + aplnra MO embryo 3	2	2		embryo 13	35			flt1-/- + Ctl MO embryo 13	2	3					70.187	64.785
											160	188		42.637	33.907		WT + aplnra MO embryo 4	2	2		embryo 14	30			flt1-/- + Ctl MO embryo 14	2	3					58.54	62.865
											168	200		59.456	35.037		WT + aplnra MO embryo 5	2	2		embryo 15	35			flt1-/- + Ctl MO embryo 15	3	2					65.894	61.469
											176	172		48.992	36.429		WT + aplnra MO embryo 6	1	3		embryo 16	43			flt1-/- + Ctl MO embryo 16	2	3					88.191	65.578
											156	168		62.731	62.145		WT + aplnra MO embryo 7	2	2		embryo 17	23			flt1-/- + Ctl MO embryo 17	2	3					91.73	37.424
											168	176		80.252	48.13		WT + aplnra MO embryo 8	3	1						flt1-/- + Ctl MO embryo 18	2	3					99.533	66.063
											160	180		30.467			WT + aplnra MO embryo 9	1	3						flt1-/- + Ctl MO embryo 19	3	2					110.564	57.059
											164	164		50.125			WT + aplnra MO embryo 10	2	2		flt1+ aplnra MO				flt1-/- + Ctl MO embryo 20	2	3					94.755	61.143
														50.596			WT + aplnra MO embryo 11	3	1		embryo 1	23			flt1-/- + Ctl MO embryo 21	3	2					72.829
											test: Unpaired t-test with Welch correction			51.149			WT + aplnra MO embryo 12	1	3		embryo 2	26			flt1-/- + Ctl MO embryo 22	3	2					129.567
											p=0.2241						WT + aplnra MO embryo 13	2	2		embryo 3	19			flt1-/- + Ctl MO embryo 23	3	2					94.074
																	WT + aplnra MO embryo 14	2	2		embryo 4	19			flt1-/- + Ctl MO embryo 24	1	3					90.777
																	WT + aplnra MO embryo 15	2	2		embryo 5	29			flt1-/- + Ctl MO embryo 25	2	2					80.008
																					embryo 6	26			flt1-/- + Ctl MO embryo 26	2	2					76.504
																					embryo 7	19			flt1-/- + Ctl MO embryo 27	1	3					88.375
																					embryo 8	18			flt1-/- + Ctl MO embryo 28	1	4
														test: Mann-Whitney U test			Mann-Whitney U test				embryo 9	26			flt1-/- + Ctl MO embryo 29	3	1
														p=0,091			p=0,5				embryo 10	18			flt1-/- + Ctl MO embryo 30	2	2					test: Mann-Whitney U test
																					embryo 11	28			flt1-/- + Ctl MO embryo 31	2	3					p<0.0001
																					embryo 12	23			flt1-/- + Ctl MO embryo 32	2	3
																					embryo 13	20			flt1-/- + Ctl MO embryo 33	2	3
																					embryo 14	17			flt1-/- + Ctl MO embryo 34	2	3
																					embryo 15	24			flt1-/- + Ctl MO embryo 35	4	3
																					embryo 16	21			flt1-/- + Ctl MO embryo 36	3	2
																					embryo 17	27			flt1-/- + Ctl MO embryo 37	2	3
																					embryo 18	15			flt1-/- + Ctl MO embryo 38	3	1
																					embryo 19	17			flt1-/- + Ctl MO embryo 39	2	3
																					embryo 20	13			flt1-/- + Ctl MO embryo 40	3	2
																					embryo 21	29			flt1-/- + Ctl MO embryo 41	2	2
																					embryo 22	18			flt1-/- + Ctl MO embryo 42	3	2
																					embryo 23	16			flt1-/- + Ctl MO embryo 43	2	3
																									flt1-/- + Ctl MO embryo 44	2	3
																					test: Mann-Whitney U test				flt1-/- + Ctl MO embryo 45	2	3
																					p<0,0085
																									aISV/vISV ratio in flt1-/- + aplnra MO
																										aISV	vISV
																									flt1-/- + aplnra MO embryo 1	3	2
																									flt1-/- + aplnra MO embryo 2	2	3
																									flt1-/- + aplnra MO embryo 3	3	2
																									flt1-/- + aplnra MO embryo 4	3	2
																									flt1-/- + aplnra MO embryo 5	3	2
																									flt1-/- + aplnra MO embryo 6	3	1
																									flt1-/- + aplnra MO embryo 7	1	4
																									flt1-/- + aplnra MO embryo 8	4	1
																									flt1-/- + aplnra MO embryo 9	3	2
																									flt1-/- + aplnra MO embryo 10	3	2
																									flt1-/- + aplnra MO embryo 11	0	4
																									flt1-/- + aplnra MO embryo 12	3	2
																									flt1-/- + aplnra MO embryo 13	2	3
																									flt1-/- + aplnra MO embryo 14	2	3
																									flt1-/- + aplnra MO embryo 15	1	4
																									flt1-/- + aplnra MO embryo 16	3	2
																									flt1-/- + aplnra MO embryo 17	3	2
																									flt1-/- + aplnra MO embryo 18	1	3
																									flt1-/- + aplnra MO embryo 19	4	1
																									flt1-/- + aplnra MO embryo 20	4	1
																									flt1-/- + aplnra MO embryo 21	3	2
																									flt1-/- + aplnra MO embryo 22	3	2
																									flt1-/- + aplnra MO embryo 23	3	2
																									flt1-/- + aplnra MO embryo 24	2	3
																									flt1-/- + aplnra MO embryo 25	2	2
																									flt1-/- + aplnra MO embryo 26	2	3
																									flt1-/- + aplnra MO embryo 27	2	3
																									flt1-/- + aplnra MO embryo 28	2	2
																									flt1-/- + aplnra MO embryo 29	2	3
																									flt1-/- + aplnra MO embryo 30	2	2
																									flt1-/- + aplnra MO embryo 31	3	2
																									flt1-/- + aplnra MO embryo 32	2	3
																									flt1-/- + aplnra MO embryo 33	3	2
																									flt1-/- + aplnra MO embryo 34	3	2
																									flt1-/- + aplnra MO embryo 35	4	1
																									flt1-/- + aplnra MO embryo 36	2	3
																									flt1-/- + aplnra MO embryo 37	1	3
																									flt1-/- + aplnra MO embryo 38	2	3
																									flt1-/- + aplnra MO embryo 39	2	3
																									flt1-/- + aplnra MO embryo 40	4	1
																									flt1-/- + aplnra MO embryo 41	2	2
																									flt1-/- + aplnra MO embryo 42	2	2
																									flt1-/- + aplnra MO embryo 43	3	2
																									flt1-/- + aplnra MO embryo 44	4	1
																									flt1-/- + aplnra MO embryo 45	3	2
																									flt1-/- + aplnra MO embryo 46	3	2
																									flt1-/- + aplnra MO embryo 47	2	2
																									flt1-/- + aplnra MO embryo 48	3	2
																									flt1-/- + aplnra MO embryo 49	3	1
																									test: Fisher’s exact test
																									p=0.3480
[truncated: 5 more columns]

## Sheet: Suppl. Figure 8
	C			E
	nb of ectopic sprouts			No. of ectopic sprouts
	vhl-/- + DMSO	vhl-/- + Dasatinib		flt1-/- + DMSO	flt1-/- + Olverembatinib
	2	0		1	0
	1	1		1	0
	1	0		3	0
	0	0		1	1
	0	1		3	0
	0	0		1	0
	2	0		2	1
	2			1	0
	1	0		1	0
	3			1	0
	2			2	0
	2			1	0
	3			2	0
	0			2	0
				1	0
				0	0
	test: Mann-Whitney U test			1	0
	p=0.0199			1	1
				1	0
				0
				0
				1
				test: Mann-Whitney U test
				p<0.0001

## Sheet: Figure 4
	C				D									F														H						J + K
	Nuclei total distance (µm)				Normalised coordinate (to initial position) for flt1-/-				Normalised coordinate (to initial position) for flt1-/-; aplnra-/-					flt1-/- + Ctl MO	embryo 1	embryo 2	embryo 3	embryo 4	embryo 5	embryo 6	embryo 7	embryo 8	embryo 9	embryo 10	embryo 11	embryo 12			nb of vISVs with aECs in the dorsal part	%	nb of vISVs with no aECs in the dorsal part	%			flt1-/-	orientation			flt1-/- + aplnra MO	orientation
	flt1-/-	flt1-/-; aplnra-/-			Nuclei number	X	Y		Nuclei number	X	Y			No. of nuclei in dorsal area	6	4	5	5	6	6	5	6	4	3	5	4		flt1-/-	15	47	17	53		EC nb.	Angel			EC nb.	Angel
	64.242	65.847			1	0	0		1	0	0			No. of nuclei in ventral area	4	7	7	6	5	5	5	6	4	5	5	5		flt1-/- + aplnra MO	48	73	18	27		1	1.696	downstream		1	2.367	downstream
	62.493	73.859			1	-1	-7		1	-3	-1			Total	10	11	12	11	11	11	10	12	8	8	10	9								2	2.132	downstream		2	3.568	downstream
	58.468	100.056			1	-2	-11		1	-3	-4																							3	2.793	downstream		3	3.576	downstream
	67.007	69.062			1	-2	-13		1	-3	-4																							4	9.142	downstream		4	3.851	downstream
	44.982	85.736			1	-4	-5		1	0	-4																							5	11.387	downstream		5	4.112	downstream
	51.806	62.526			1	-2	-5		1	-3	-4			flt1-/- + aplnra MO	embryo 1	embryo 2	embryo 3	embryo 4	embryo 5	embryo 6	embryo 7	embryo 8	embryo 9	embryo 10	embryo 11									6	12.252	downstream		6	4.79	downstream
	50.548	76.74			1	-10	-11		1	-10	-4			No. of nuclei in dorsal area	3	3	3	4	3	3	3	3	3	4	3									7	15.374	downstream		7	6.099	downstream
	60.781	61.704			1	-6	-5		1	-4	3			No. of nuclei in ventral area	5	9	5	5	6	7	8	5	8	8	7									8	17.36	downstream		8	6.953	downstream
	90.792	37.837			1	-12	-9		1	0	6			Total	8	12	8	9	9	10	11	8	11	12	10									9	17.5167	downstream		9	7.125	downstream
	53.476	60.635			1	-13	-8		1	-3	10																							10	17.745	downstream		10	8.282	downstream
	71.819	26.334			1	-16	-7		1	-3	10																							11	19.014	downstream		11	8.412	downstream
	48.908	36.669			1	-16	-9		1	-3	10																							12	22.747	downstream		12	10.84	downstream
	59.357	62.36			1	-16	-9		1	0	8																							13	26.777	downstream		13	10.84	downstream
	74.505	45.414			1	-13	-8		1	-4	8																							14	46.354	none		14	11.958	downstream
	64.385	31.164			1	-14	-8		1	-6	15																							15	54.677	none		15	12.328	downstream
	64.292	60.51			1	-14	-8		1	-6	16																							16	66.135	none		16	12.597	downstream
	84.872	96.638			1	-14	-9		1	0	11																							17	69.433	none		17	13.806	downstream
	45.545	61.212			1	-17	-9		1	-7	10																							18	72.759	none		18	14.646	downstream
	56.053	73.258			1	-17	-9		1	-6	15																							19	85.685	none		19	14.676	downstream
	94.72	56.314			1	-17	-9		1	-11	8																							20	88.525	none		20	14.709	downstream
	82.653	67.954			1	-17	-9		1	0	8																							21	88.755	none		21	15.397	downstream
	72.708	92.978			1	-24	-16		1	-10	6																							22	91.332	none		22	15.801	downstream
	67.651	49.265			1	-24	-25		1	-10	6																							23	91.951	none		23	15.904	downstream
	73.627	75.463			1	-24	-25		1	-10	6																							24	94.114	none		24	16.364	downstream
	63.687	55.9866			1	-24	-25		1	0	7																							25	94.166	none		25	16.742	downstream
	53.206	65.0458			1	-24	-25		1	-14	-5																							26	94.432	none		26	17.0893	downstream
	89.945	69.7675			1	-22	-29		1	-12	8																							27	94.737	none		27	17.858	downstream
	66.791	57.537			1	-22	-29		1	-12	8																							28	95.15	none		28	18.633	downstream
	119.354	37.7837			1	-22	-29		1	0	8																							29	96.148	none		29	18.831	downstream
	74.96	54.7287			1	-22	-29		1	-15	6																							30	96.71	none		30	22.848	downstream
	75.31	73.425			1	-18	-40		1	-15	6																							31	97.496	none		31	24.883	downstream
	102.851	92.2763			1	-18	-40		1	-15	6																							32	98.531	none		32	28.18	downstream
	80.442				1	-18	-40		1	0	6																							33	99.017	none		33	28.74	downstream
	73.667				1	-18	-40		1	-20	3																							34	99.189	none		34	44.44	none
	77.99				1	-18	-40		1	-20	2																							35	99.52	none		35	48.159	none
	46.868				1	-18	-40		1	-20	7																							36	101.613	none		36	50.906	none
	76.324				1	-12	-55		1	0	8																							37	105.857	none		37	61.209	none
	73.123				1	-13	-60		1	-19	8																							38	106.232	none		38	74.157	none
	52.481				1	-8	-75		1	-22	8																							39	111.161	none		39	79.009	none
	77.832				1	-8	-75		1	-22	8																							40	111.176	none		40	79.791	none
	87.852				1	-8	-75		1	0	8																							41	114.989	none		41	79.799	none
	83.808				1	-12	-71		1	-23	8																							42	115.303	none		42	79.992	none
	97.462				1	-9	-80		1	-24	8																							43	117.474	none		43	79.992	none
	61.454				1	-5	-87		1	-24	8																							44	125.311	none		44	79.992	none
	86.835				1	4	-91		1	0	11																							45	131.174	none		45	81.285	none
	71.01				1	-1	-87		1	-22	11																							46	135	none		46	81.75	none
	51.706				1	-1	-85		1	-20	14																							47	141.121	none		47	81.87	none
	73.848				1	3	-92		1	-23	12																							48	145.886	none		48	82.27	none
	53.725				1	-2	-88		2	0	0																							49	146.524	none		49	82.372	none
	72.516				2	0	0		2	-3	-4																							50	146.889	none		50	82.669	none
	77.94				2	-3	-11		2	-4	-7																							51	148.158	none		51	82.794	none
	89.006				2	-4	-15		2	-4	-7																							52	149.036	none		52	82.915	none
	86.6702				2	-3	-10		2	-5	-7																							53	149.349	none		53	82.915	none
	93.6294				2	-3	-10		2	-11	-8																							54	150.087	upstream		54	82.946	none
	139.792				2	-3	-10		2	-11	0																							55	151.053	upstream		55	83.587	none
	135.278				2	-3	-10		2	-12	-7																							56	152.021	upstream		56	83.781	none
	110.631				2	-3	-10		2	-12	-7																							57	152.16	upstream		57	84.141	none
	105.892				2	-11	-23		2	-12	-5																							58	153.245	upstream		58	84.239	none
	103.073				2	-12	-23		2	-15	-9																							59	153.296	upstream		59	84.962	none
	108.665				2	-7	-16		2	-15	-9																							60	153.728	upstream		60	85.343	none
	99.3306				2	-7	-10		2	-15	-9																							61	154.815	upstream		61	86.149	none
	64.4539				2	-14	-12		2	-15	-15																							62	155.062	upstream		62	86.186	none
	83.0057				2	-7	-7		2	-19	-16																							63	155.772	upstream		63	86.269	none
	98.7351				2	-11	-11		2	-19	-16																							64	156.101	upstream		64	86.667	none
	70.6308				2	-11	-11		2	-17	-16																							65	156.257	upstream		65	86.935	none
	101.494				2	-11	-11		2	-17	-16																							66	156.362	upstream		66	87.51	none
	85.74				2	-16	-14		2	-17	-16																							67	156.523	upstream		67	87.758	none
	97.5053				2	-19	-26		2	-19	-15																							68	156.971	upstream		68	88.288	none
	112.04				2	-15	-39		2	-19	-15																							69	157.989	upstream		69	88.523	none
	66.9979				2	-15	-44		2	-19	-15																							70	158.179	upstream		70	88.781	none
					2	-15	-44		2	-20	-20																							71	158.654	upstream		71	89.436	none
					2	-10	-35		2	-20	-20																							72	159.444	upstream		72	89.573	none
					2	1	-34		2	-24	-19																							73	159.444	upstream		73	89.912	none
					2	1	-34		2	-21	-28																							74	159.748	upstream		74	90	none
					2	1	-34		2	-20	-19																							75	159.764	upstream		75	90	none
					2	5	-50		2	-23	-23																							76	160.164	upstream		76	90	none
					2	5	-50		2	-23	-23																							77	160.276	upstream		77	90.158	none
					2	5	-50		2	-25	-16																							78	160.463	upstream		78	90.316	none
					2	13	-71		2	-23	-16																							79	160.483	upstream		79	90.542	none
					2	13	-72		2	-21	-21																							80	160.598	upstream		80	91.109	none
					2	22	-82		2	-23	-17																							81	160.761	upstream		81	91.219	none
					2	22	-82		2	-28	-15																							82	161.166	upstream		82	91.515	none
					2	22	-82		2	-23	-15																							83	161.371	upstream		83	91.681	none
					2	22	-84		2	-24	-15																							84	161.463	upstream		84	91.714	none
					2	22	-84		2	-25	-11																							85	161.463	upstream		85	91.736	none
					2	22	-84		2	-27	-13																							86	161.684	upstream		86	92.096	none
					2	22	-84		2	-25	-13																							87	162.066	upstream		87	92.291	none
					2	22	-84		2	-25	-12																							88	162.072	upstream		88	92.353	none
					2	22	-84		2	-25	-12																							89	162.534	upstream		89	92.503	none
					2	22	-84		2	-25	-12																							90	162.778	upstream		90	93.576	none
					2	22	-84		2	-24	-13																							91	163.494	upstream		91	93.576	none
					2	25	-90		2	-25	-12																							92	164.36	upstream		92	94.068	none
					2	25	-90		2	-27	-12																							93	164.372	upstream		93	94.086	none
					2	25	-90		2	-21	-9																							94	164.407	upstream		94	94.546	none
					2	28	-98		2	-24	-12																							95	164.656	upstream		95	94.699	none
					2	32	-99		2	-23	-12																							96	164.766	upstream		96	94.699	none
					2	32	-99		2	-24	-13																							97	165.279	upstream		97	94.783	none
					2	32	-99		3	0	0																							98	165.53	upstream		98	94.867	none
					3	0	0		3	-3	2																							99	165.964	upstream		99	96.795	none
					3	1	-7		3	-6	-2																							100	166.163	upstream		100	97.363	none
					3	1	-7		3	-6	-2																							101	166.805	upstream		101	97.892	none
					3	1	-7		3	-6	-2																							102	167.036	upstream		102	98.409	none
					3	1	-7		3	-8	-6																							103	167.071	upstream		103	98.561	none
					3	1	-15		3	-10	-6																							104	167.192	upstream		104	99.462	none
					3	9	-21		3	-10	-6																							105	167.234	upstream		105	99.899	none
					3	9	-21		3	-10	-6																							106	167.304	upstream		106	100.206	none
					3	4	-8		3	-20	-6																							107	167.338	upstream		107	100.421	none
					3	1	1		3	-16	-7																							108	167.955	upstream		108	100.67	none
					3	1	1		3	-15	-8																							109	168.343	upstream		109	101.126	none
					3	1	1		3	-18	-3																							110	168.69	upstream		110	101.451	none
					3	1	1		3	-12	-6																							111	168.69	upstream		111	103.095	none
					3	1	1		3	-12	-6																							112	169.008	upstream		112	104.25	none
					3	-1	-4		3	-12	-6																							113	169.081	upstream		113	104.273	none
					3	-1	-11		3	-12	-6																							114	169.164	upstream		114	104.367	none
					3	-1	-11		3	-12	-6																							115	169.164	upstream		115	104.676	none
					3	7	-43		3	-16	-6																							116	169.38	upstream		116	105.505	none
					3	7	-44		3	-16	-6																							117	169.509	upstream		117	106.197	none
					3	3	-44		3	-16	-6																							118	169.859	upstream		118	106.466	none
					3	8	-48		3	-19	-6																							119	169.981	upstream		119	106.858	none
					3	12	-64		3	-20	-14																							120	170.538	upstream		120	108.435	none
					3	16	-91		3	-20	-14																							121	171.158	upstream		121	108.933	none
					3	21	-103		3	-22	-19																							122	171.369	upstream		122	112.024	none
					3	23	-111		3	-22	-19																							123	171.825	upstream		123	113.09	none
					3	25	-105		3	-23	-31																							124	172.018	upstream		124	113.348	none
					3	23	-109		3	-23	-32																							125	172.2	upstream		125	113.499	none
					3	23	-111		3	-23	-31																							126	172.425	upstream		126	114.52	none
					3	23	-111		3	-23	-36																							127	172.495	upstream		127	114.775	none
					3	27	-116		3	-24	-47																							128	172.586	upstream		128	115.145	none
					3	21	-116		3	-27	-18																							129	172.659	upstream		129	116.284	none
					3	19	-111		3	-27	-22																							130	172.744	upstream		130	119.19	none
					3	24	-111		3	-27	-20																							131	172.948	upstream		131	120.923	none
					3	24	-111		3	-28	-20																							132	173.089	upstream		132	123.215	none
					3	21	-123		3	-24	-15																							133	173.306	upstream		133	128.991	none
					3	21	-123		3	-24	-12																							134	173.494	upstream		134	129.966	none
					3	21	-123		3	-24	-12																							135	173.705	upstream		135	137.551	none
					3	21	-125		3	-26	-4																							136	173.783	upstream		136	139.077	none
					3	23	-135		3	-26	-6																							137	173.8	upstream		137	139.365	none
					3	23	-135		3	-26	-6																							138	173.884	upstream		138	140.679	none
					3	21	-141		3	-26	-6																							139	174.218	upstream		139	140.906	none
					3	20	-148		3	-26	-6																							140	174.289	upstream		140	141.546	none
					3	25	-155		3	-26	-6																							141	174.99	upstream		141	146.272	none
					3	32	-167		3	-26	-6																							142	175.021	upstream		142	147.597	none
					3	32	-167		3	-26	-10																							143	175.079	upstream		143	147.826	none
					3	39	-176		3	-26	-10																							144	175.145	upstream		144	148.241	none
					3	40	-169		3	-26	-10																							145	175.193	upstream		145	148.329	none
					3	35	-180		3	-26	-10																							146	175.365	upstream		146	150.001	none
					3	28	-188		4	0	0																							147	175.732	upstream		147	151.33	upstream
					4	0	0		4	-1	-5																							148	175.833	upstream		148	152.723	upstream
					4	-3	4		4	-8	-9																							149	176.06	upstream		149	153.925	upstream
					4	0	-2		4	-8	-10																							150	176.23	upstream		150	154.054	upstream
					4	-4	8		4	-17	-20																							151	176.762	upstream		151	156.687	upstream
					4	-3	4		4	-17	-22																							152	176.972	upstream		152	156.827	upstream
					4	-2	-6		4	-19	-29																							153	177.184	upstream		153	157.33	upstream
					4	-4	8		4	-20	-34																							154	177.422	upstream		154	157.917	upstream
					4	-3	2		4	-21	-34																							155	177.472	upstream		155	158.629	upstream
					4	0	-8		4	-21	-34																							156	177.51	upstream		156	158.629	upstream
					4	0	-8		4	-27	-37																							157	177.717	upstream		157	159.959	upstream
					4	0	-8		4	-27	-37																							158	177.793	upstream		158	160.412	upstream
					4	5	-8		4	-27	-37																							159	177.972	upstream		159	161.156	upstream
					4	6	-7		4	-28	-40																							160	177.984	upstream		160	161.565	upstream
					4	4	-3		4	-28	-45																							161	178.063	upstream		161	161.878	upstream
					4	6	-11		4	-29	-49																							162	178.091	upstream		162	162.623	upstream
					4	6	-11		4	-29	-52																							163	178.462	upstream		163	162.827	upstream
					4	6	-11		4	-29	-56																							164	178.58	upstream		164	163.072	upstream
					4	9	-15		4	-29	-60																							165	178.895	upstream		165	163.124	upstream
					4	17	-32		4	-29	-60																							166	179.001	upstream		166	163.134	upstream
					4	28	-43		4	-36	-58																							167	179.457	upstream		167	163.159	upstream
					4	13	-27		4	-35	-66																											168	165.552	upstream
					4	22	-38		4	-37	-66																											169	165.564	upstream
					4	22	-44		4	-35	-62																											170	165.564	upstream
					4	28	-50		4	-35	-62																											171	165.61	upstream
					4	36	-60		4	-35	-62																											172	166.239	upstream
					4	42	-66		4	-35	-69																											173	166.329	upstream
					4	44	-79		4	-35	-65																											174	166.671	upstream
					4	50	-88		4	-35	-65																											175	166.759	upstream
					4	50	-72		4	-35	-65																											176	167.109	upstream
					4	50	-72		4	-35	-65																											177	168.111	upstream
					4	42	-75		4	-35	-65																											178	168.119	upstream
					4	48	-78		4	-35	-65																											179	168.99	upstream
					4	45	-78		4	-35	-65																											180	169.292	upstream
					4	44	-78		4	-35	-65																											181	170.492	upstream
					4	44	-78		4	-35	-65																											182	171.027	upstream
					4	44	-78		4	-35	-65																											183	171.431	upstream
					4	44	-78		4	-35	-65																											184	171.794	upstream
					4	44	-78		4	-35	-65																											185	172.375	upstream
					4	46	-78		4	-39	-66																											186	172.911	upstream
					4	46	-84		4	-39	-72																											187	174.968	upstream
					4	46	-82		4	-39	-72																											188	176.055	upstream
					4	41	-68		4	-39	-72																											189	176.295	upstream
					4	45	-80		4	-39	-72																											190	176.38	upstream
					4	45	-80		4	-40	-73																											191	176.387	upstream
					4	45	-80		4	-37	-70																											192	176.397	upstream
					4	45	-80		4	-40	-70																											193	176.566	upstream
					4	45	-80		4	-41	-70																											194	177.759	upstream
					4	46	-83		4	-41	-69																											195	178.017	upstream
					4	46	-83		5	0	0																											196	178.481	upstream
					5	0	0		5	3	-6																											197	178.936	upstream
					5	-4	-5		5	3	-6
					5	-4	-5		5	3	-6
					5	-7	-5		5	-4	-6
					5	-13	-5		5	-5	-6
					5	-19	-4		5	-5	-6
					5	-19	2		5	-5	-6
					5	-19	2		5	-5	-6
					5	-20	6		5	-5	-6
					5	-20	-1		5	-5	-6
					5	-20	-1		5	-4	-4
					5	-24	-8		5	-5	-4
					5	-25	-6		5	-5	-4
					5	-25	-6		5	-5	-4
					5	-17	3		5	-5	-4
					5	-23	2		5	-5	2
					5	-23	2		5	-5	2
					5	-12	3		5	-5	2
					5	-19	6		5	-5	2
					5	-17	0		5	-5	2
					5	-19	-5		5	-5	2
					5	-29	-9		5	-5	2
					5	-20	-2		5	-5	2
					5	-21	-8		5	-5	2
					5	-24	2		5	-5	2
					5	-21	-8		5	-7	2
					5	-24	-10		5	-7	-4
					5	-21	-6		5	-7	-4
					5	-21	-9		5	-13	-10
					5	-21	-9		5	-9	-7
					5	-28	-5		5	-9	-7
					5	-12	-25		5	-9	-7
					5	-16	-20		5	-9	0
					5	-13	-28		5	-8	0
					5	-13	-28		5	-16	-12
					5	-13	-28		5	-16	-12
					5	-13	-28		5	-16	-11
					5	-13	-28		5	-16	-11
					5	-15	-32		5	-13	-8
					5	-15	-32		5	-13	-8
					5	-15	-32		5	-13	-8
					5	-15	-32		5	-11	-6
					5	-13	-40		5	-15	-12
					5	-13	-40		5	-15	-12
					5	-13	-40		5	-15	-12
					5	-13	-40		5	-15	-12
					5	-8	-49		5	-15	-12
					5	-8	-49		5	-15	-12
					5	-4	-62		6	0	0
					6	0	0		6	-1	3
					6	-1	-3		6	-1	3
					6	-1	-3		6	-1	3
					6	-1	-4		6	0	8
					6	-2	-4		6	0	8
					6	-2	-4		6	0	8
					6	-2	-4		6	-3	7
					6	-5	-5		6	-3	7
					6	-6	-9		6	-7	6
					6	-6	-11		6	-9	3
					6	-5	-8		6	-9	7
					6	-6	-9		6	-3	8
					6	-4	-7		6	-5	7
					6	-5	-8		6	-7	4
					6	-5	-8		6	-11	6
					6	-5	-8		6	-8	4
					6	-12	-13		6	-11	0
					6	-12	-21		6	-13	11
					6	-13	-21		6	-7	10
					6	-16	-25		6	-7	10
					6	-12	-20		6	-7	10
					6	-16	-23		6	-7	10
					6	-9	-21		6	-7	10
					6	-14	-15		6	-7	10
					6	-8	-20		6	-7	10
					6	-8	-20		6	-7	10
					6	-5	-20		6	-7	10
					6	-5	-20		6	-7	10
					6	-13	-27		6	-7	10
					6	-9	-27		6	-7	10
					6	-8	-27		6	-7	10
					6	-6	-32		6	-7	10
					6	-8	-35		6	-7	10
					6	-5	-33		6	-7	10
					6	-2	-41		6	-7	3
					6	-5	-49		6	-19	-6
					6	-2	-59		6	-13	-2
					6	-5	-60		6	-13	-2
					6	-9	-57		6	-16	-8
					6	-2	-53		6	-16	-8
					6	-4	-53		6	-16	-8
					6	-2	-63		6	-16	-8
					6	-5	-59		6	-16	-2
					6	0	-67		6	-16	-2
					6	-4	-68		6	-20	-10
					6	-2	-65		6	-20	-10
					6	-4	-69		6	-20	-10
					6	2	-75		6	-24	-9
					6	-1	-73		7	0	0
					7	0	0		7	3	4
					7	1	-4		7	3	4
					7	2	-10		7	3	4
					7	2	-10		7	3	4
					7	1	-12		7	3	4
					7	1	-12		7	3	4
					7	1	-12		7	3	4
					7	-3	-12		7	2	9
					7	-2	-12		7	2	2
					7	-2	-12		7	6	4
					7	-2	-12		7	6	4
					7	-2	-23		7	6	4
					7	-2	-15		7	6	4
					7	-2	-15		7	6	4
					7	-2	-15		7	6	4
					7	0	-14		7	6	4
					7	0	-24		7	6	4
					7	1	-28		7	6	4
					7	0	-31		7	10	5
					7	4	-32		7	10	5
					7	4	-32		7	10	5
					7	4	-32		7	10	5
					7	0	-27		7	10	5
					7	0	-27		7	10	5
					7	0	-27		7	8	-11
					7	0	-27		7	6	-7
					7	0	-27		7	6	-7
					7	4	-42		7	6	-12
					7	13	-42		7	2	-15
					7	18	-44		7	0	-23
					7	25	-48		7	0	-23
					7	29	-64		7	0	-23
					7	29	-59		7	2	-18
					7	29	-59		7	2	-18
					7	29	-59		7	4	-16
					7	29	-59		7	3	-27
					7	29	-59		7	3	-27
					7	29	-59		7	3	-27
					7	29	-59		7	3	-27
					7	29	-59		7	-1	-44
					7	29	-59		7	-5	-47
					7	32	-63		7	-8	-56
					7	36	-72		7	6	-58
					7	36	-72		7	-6	-60
					7	36	-72		7	-1	-64
					7	41	-84		7	-1	-64
					7	41	-90		7	-1	-70
					7	41	-90		7	4	-75
					7	41	-90		8	0	0
					8	0	0		8	-1	13
					8	3	-3		8	4	18
					8	-4	-5		8	3	22
					8	-7	-8		8	3	24
					8	-7	-9		8	9	34
					8	-9	-13		8	9	34
					8	-8	-11		8	9	34
					8	-8	-11		8	8	38
					8	-8	-11		8	9	34
					8	-8	-11		8	7	40
					8	-8	-5		8	7	37
					8	-7	-5		8	7	36
					8	-7	-5		8	7	36
					8	-7	-5		8	7	33
					8	-7	-5		8	7	33
					8	-12	-5		8	5	28
					8	-9	-7		8	4	25
					8	-8	-7		8	0	17
					8	-8	-7		8	0	16
					8	-8	-7		8	0	16
					8	-16	-4		8	4	18
					8	-15	-4		8	4	14
					8	-15	-8		8	1	-11
					8	-15	-8		8	1	-22
					8	-15	-8		8	3	-27
					8	-23	-13		8	3	-27
					8	-32	-19		8	3	-27
					8	-29	-17		8	4	-39
					8	-29	-13		8	4	-34
					8	-32	-15		8	4	-35
					8	-36	-16		8	4	-35
					8	-40	-17		8	4	-35
					8	-45	-21		8	4	-35
					8	-47	-23		8	4	-35
					8	-51	-23		8	4	-35
					8	-45	-16		8	4	-35
					8	-47	-16		8	15	-39
					8	-51	-19		8	5	-39
					8	-51	-21		8	5	-39
					8	-49	-27		8	12	-44
					8	-56	-21		8	12	-44
					8	-56	-25		8	12	-44
					8	-60	-24		8	12	-44
					8	-61	-29		8	8	-47
					8	-59	-32		8	13	-50
					8	-57	-27		8	11	-48
					8	-57	-24		8	17	-48
					8	-57	-27		8	17	-55
					8	-57	-24		9	0	0
					9	0	0		9	1	0
					9	-7	-2		9	4	1
					9	-7	0		9	2	1
					9	-7	0		9	1	3
					9	-7	0		9	5	9
					9	-6	-4		9	1	7
					9	-6	-4		9	3	7
					9	-6	3		9	2	5
					9	-6	-1		9	-2	3
					9	-3	-16		9	-2	3
					9	-3	-16		9	-2	3
					9	-3	-16		9	-2	3
					9	-6	-5		9	-2	3
					9	-6	-18		9	0	4
					9	-6	-17		9	4	3
					9	-6	-17		9	-1	5
					9	-4	-16		9	-6	-6
					9	-4	-16		9	-6	-9
					9	-4	-16		9	-6	-10
					9	-4	-25		9	-8	-13
					9	-3	-24		9	-8	-15
					9	2	-24		9	-5	-13
					9	0	-28		9	-6	-9
					9	4	-37		9	-4	-11
					9	-3	-33		9	-7	-13
					9	1	-36		9	-5	-12
					9	1	-36		9	-6	-15
					9	4	-45		9	-8	-14
					9	1	-38		9	-6	-12
					9	2	-40		9	-7	-14
					9	2	-40		9	-5	-14
					9	1	-46		9	-6	-14
					9	1	-46		9	-6	-14
					9	2	-44		9	-6	-14
					9	2	-44		9	-7	-14
					9	4	-50		9	-6	-15
					9	4	-50		9	-6	-15
					9	4	-50		9	-6	-15
					9	5	-52		9	-5	-11
					9	5	-61		9	-8	-16
					9	5	-49		9	-10	-20
					9	8	-64		9	-7	-19
					9	4	-50		9	-7	-13
					9	6	-60		9	-8	-16
					9	8	-64		9	-8	-16
					9	8	-60		9	-11	-25
					9	10	-65		9	-9	-16
					9	14	-76		9	-4	-10
					9	14	-76		10	0	0
					10	0	0		10	0	-2
					10	0	0		10	-1	-5
					10	3	-7		10	-5	-9
					10	3	-7		10	-4	-13
					10	3	-7		10	-5	-12
					10	3	-7		10	-7	-14
					10	-1	-7		10	-10	-18
					10	3	-14		10	-17	-23
					10	3	-14		10	-19	-28
					10	-1	-19		10	-22	-36
					10	-1	-22		10	-24	-38
					10	-1	-22		10	-24	-38
					10	0	-27		10	-22	-36
					10	-4	-24		10	-23	-54
					10	2	-23		10	-27	-57
					10	0	-27		10	-27	-61
					10	-4	-31		10	-32	-61
					10	-4	-31		10	-32	-61
					10	-2	-31		10	-33	-63
					10	-1	-35		10	-35	-63
					10	0	-28		10	-28	-61
					10	-6	-28		10	-30	-58
					10	-1	-32		10	-30	-59
					10	6	-31		10	-29	-59
					10	2	-34		10	-34	-70
					10	2	-34		10	-36	-71
					10	7	-40		10	-37	-69
					10	8	-38		10	-36	-72
					10	-1	-52		10	-30	-73
					10	6	-67		10	-27	-74
					10	3	-62		10	-27	-74
					10	6	-74		10	-27	-74
					10	3	-74		10	-27	-74
					10	3	-63		10	-25	-77
					10	2	-63		10	-24	-79
					10	6	-72		10	-24	-79
					10	6	-72		10	-24	-79
					10	2	-80		10	-23	-82
					10	2	-80		10	-22	-85
					10	8	-86		10	-22	-84
					10	-1	-92		10	-22	-84
					10	-1	-92		10	-22	-84
					10	-1	-92		10	-22	-87
					10	-5	-92		10	-21	-87
					10	-5	-92		10	-19	-93
					10	-5	-92		10	-17	-98
					10	-8	-92		10	-19	-93
					10	-14	-94		10	-18	-93
					10	-9	-91		11	0	0
					11	0	0		11	1	-2
					11	4	-10		11	6	-7
					11	4	-10		11	7	-7
					11	4	-10		11	-1	-3
					11	4	-10		11	-2	-1
					11	5	-20		11	0	1
					11	3	-11		11	0	-3
					11	8	-12		11	-3	4
					11	8	-12		11	5	1
					11	11	-19		11	12	-15
					11	11	-19		11	13	-34
					11	12	-26		11	10	-41
					11	12	-26		11	13	-42
					11	12	-11		11	13	-43
					11	15	-26		11	13	-42
					11	15	-26		11	16	-39
					11	15	-26		11	15	-39
					11	15	-26		11	15	-33
					11	11	-28		11	16	-36
					11	11	-28		11	16	-38
					11	11	-35		11	15	-43
					11	11	-35		11	16	-41
					11	8	-44		11	14	-41
					11	8	-44		11	15	-42
					11	8	-44		11	15	-42
					11	8	-44		11	19	-46
					11	5	-55		11	21	-47
					11	5	-55		11	20	-48
					11	11	-46		11	20	-48
					11	9	-43		11	20	-48
					11	7	-51		11	20	-48
					11	4	-60		11	25	-52
					11	4	-60		11	22	-50
					11	11	-44		11	30	-56
					11	9	-47		11	34	-65
					11	3	-54		11	37	-74
					11	5	-51		11	34	-76
					11	5	-56		11	28	-81
					11	4	-67		11	30	-82
					11	4	-67		11	32	-83
					11	7	-74		11	34	-84
					11	7	-74		11	34	-92
					11	4	-68		11	36	-82
					11	4	-68		11	32	-87
					11	1	-78		11	34	-90
					11	7	-72		11	37	-86
					11	8	-66		11	38	-85
					11	8	-68		11	37	-87
					11	7	-71		12	0	0
					12	0	0		12	-1	-2
					12	0	-2		12	-4	-3
					12	0	-2		12	-3	-4
					12	0	-2		12	-3	-12
					12	0	-2		12	-7	-30
					12	-1	3		12	-9	-34
					12	-1	-2		12	-9	-34
					12	-1	-2		12	-9	-33
					12	-1	0		12	-9	-33
					12	3	-4		12	-9	-33
					12	-1	0		12	-11	-30
					12	0	8		12	-11	-34
					12	0	-4		12	-13	-34
					12	-2	0		12	-13	-36
					12	3	0		12	-9	-46
					12	3	0		12	-8	-51
					12	3	3		12	-9	-51
					12	3	-5		12	-9	-50
					12	3	-5		12	-9	-54
					12	6	-13		12	-8	-64
					12	3	-6		12	-11	-61
					12	6	-12		12	-11	-60
					12	6	-12		12	-13	-58
					12	6	-12		12	-12	-57
					12	6	-16		12	-12	-57
					12	10	-26		12	-13	-54
					12	11	-26		12	-15	-51
					12	14	-48		12	-14	-54
					12	11	-56		12	-13	-62
					12	12	-58		12	-13	-61
					12	12	-57		12	-13	-61
					12	14	-62		12	-14	-59
					12	14	-62		12	-16	-56
					12	12	-64		12	-16	-56
					12	12	-68		12	-15	-59
					12	15	-68		12	-14	-63
					12	14	-62		12	-15	-64
					12	18	-70		12	-15	-64
					12	18	-70		12	-14	-59
					12	23	-70		12	-14	-59
					12	23	-70		12	-15	-59
					12	23	-73		12	-14	-57
					12	23	-73		12	-14	-58
					12	28	-82		12	-14	-59
					12	23	-69		12	-13	-52
					12	28	-77		12	-16	-54
					12	28	-77		12	-15	-55
					12	32	-84		12	-13	-62
					12	32	-84		13	0	0
					13	0	0		13	0	0
					13	5	-4		13	3	0
					13	5	-4		13	3	0
					13	11	-12		13	3	0
					13	12	-12		13	2	0
					13	16	-19		13	1	0
					13	16	-19		13	2	0
					13	16	-19		13	4	-1
					13	19	-19		13	2	-1
					13	20	-23		13	6	-3
					13	20	-21		13	4	-2
					13	24	-19		13	5	-2
					13	25	-24		13	3	-1
					13	25	-21		13	3	-1
					13	25	-19		13	5	-4
					13	25	-19		13	2	-5
					13	25	-19		13	5	-11
					13	25	-19		13	17	-26
					13	24	-23		13	19	-32
					13	24	-15		13	18	-31
					13	25	-20		13	20	-37
					13	25	-20		13	17	-37
					13	31	-31		13	20	-43
					13	32	-31		13	20	-43
					13	35	-41		13	22	-45
					13	35	-41		13	24	-69
					13	37	-48		13	26	-72
					13	37	-48		13	24	-78
					13	40	-53		13	24	-82
					13	40	-53		13	24	-84
					13	40	-53		13	22	-86
					13	40	-53		13	25	-84
					13	47	-55		13	23	-84
					13	47	-55		13	21	-90
					13	47	-55		13	21	-93
					13	47	-55		13	21	-98
					13	52	-55		13	20	-102
					13	52	-55		13	19	-112
					13	52	-55		13	19	-108
					13	52	-56		13	19	-108
					13	52	-56		13	19	-110
					13	52	-56		13	19	-103
					13	51	-60		13	21	-105
					13	51	-60		13	21	-109
					13	47	-65		13	22	-112
					13	45	-65		13	22	-104
					13	51	-76		13	22	-104
					13	51	-76		13	22	-109
					13	51	-76		14	0	0
					14	0	0		14	-3	3
					14	-1	-3		14	-4	4
					14	-3	3		14	-4	6
					14	-3	3		14	-7	6
					14	-3	7		14	-5	0
					14	-3	7		14	-6	2
					14	-3	7		14	-6	5
					14	-3	7		14	-6	10
					14	4	13		14	-4	9
					14	4	13		14	-6	7
					14	4	13		14	-7	-1
					14	3	16		14	-8	-3
					14	3	16		14	-8	7
					14	3	16		14	-7	8
					14	3	13		14	-7	8
					14	0	5		14	-7	9
					14	0	7		14	-6	13
					14	3	8		14	-6	16
					14	3	12		14	-6	16
					14	3	4		14	-4	16
					14	0	7		14	-4	14
					14	3	8		14	-6	25
					14	1	11		14	-6	23
					14	0	11		14	-6	23
					14	-1	3		14	-7	20
					14	-1	5		14	-6	19
					14	-7	-7		14	-6	16
					14	-7	-7		14	-7	19
					14	-8	-7		14	-6	21
					14	-8	-4		14	-6	25
					14	-9	-7		14	-8	28
					14	-8	-7		14	-8	28
					14	-8	-7		14	-4	25
					14	-7	-5		14	-6	21
					14	-7	-1		14	-6	23
					14	-7	0		14	-5	22
					14	-17	-11		14	-5	22
					14	-23	-11		14	-5	20
					14	-21	-11		14	-5	19
					14	-25	-15		14	-5	20
					14	-29	-21		14	-3	12
					14	-32	-28		14	-3	13
					14	-31	-24		14	-4	11
					14	-29	-28		14	-6	11
					14	-31	-31		14	-5	10
					14	-33	-25		14	-5	10
					14	-31	-32		14	-5	7
					14	-28	-28		14	-1	11
					14	-31	-28		15	0	0
					15	0	0		15	-7	7
					15	0	-4		15	-2	0
					15	-2	-4		15	9	-14
					15	0	-13		15	-5	-4
					15	-6	-2		15	-5	-4
					15	-6	3		15	-8	-3
					15	-6	0		15	-9	-3
					15	0	-1		15	-14	2
					15	-4	0		15	-17	6
					15	-4	-1		15	-19	11
					15	-4	-10		15	-19	11
					15	-3	-16		15	-25	16
					15	-8	-1		15	-25	16
					15	-8	-1		15	-25	16
					15	1	-6		15	-26	12
					15	1	-13		15	-27	11
					15	2	-20		15	-27	11
					15	2	-24		15	-28	14
					15	0	-26		15	-31	16
					15	1	-30		15	-33	20
					15	1	-28		15	-30	13
					15	1	-28		15	-33	13
					15	2	-29		15	-31	11
					15	4	-34		15	-31	10
					15	2	-24		15	-28	5
					15	2	-24		15	-26	4
					15	2	-32		15	-23	-1
					15	2	-32		15	-25	0
					15	2	-28		15	-21	-2
					15	1	-30		15	-20	-4
					15	1	-37		15	-17	-8
					15	0	-38		15	-17	-12
					15	-2	-36		15	-16	-11
					15	-2	-33		15	-19	-10
					15	2	-28		15	-19	-10
					15	4	-30		15	-19	-10
					15	4	-36		15	-20	-6
					15	4	-36		15	-20	-6
					15	2	-37		15	-25	-6
					15	4	-42		15	-25	-6
					15	4	-41		15	-25	-6
					15	4	-40		15	-22	-6
					15	4	-41		15	-22	-6
					15	6	-42		15	-26	-5
					15	5	-40		15	-25	-5
					15	6	-42		15	-25	-5
					15	9	-42		15	-25	-5
					15	8	-22		15	-24	-5
					15	9	-22		16	0	0
					16	0	0		16	-3	2
					16	-1	0		16	0	5
					16	-1	-5		16	-2	5
					16	-1	-5		16	8	-6
					16	-1	-5		16	6	-6
					16	-1	-5		16	3	-6
					16	-1	-11		16	4	-11
					16	-1	-17		16	3	-14
					16	-1	-17		16	-3	-14
					16	-1	-17		16	-6	-10
					16	-1	-20		16	-2	-8
					16	-2	-19		16	-3	-2
					16	-2	-19		16	-3	1
					16	2	-25		16	-6	10
					16	0	-25		16	-7	9
					16	0	-31		16	-9	10
					16	-1	-29		16	-5	7
					16	-2	-28		16	-6	7
					16	-1	-29		16	-7	7
					16	-5	-23		16	-8	6
					16	-1	-28		16	-9	7
					16	-2	-31		16	-7	4
					16	-1	-33		16	-8	4
					16	-2	-43		16	-8	4
					16	3	-43		16	-9	4
					16	2	-37		16	-6	5
					16	6	-33		16	-4	4
					16	3	-40		16	-5	3
					16	2	-33		16	-5	3
					16	2	-40		16	-6	3
					16	2	-35		16	-4	1
					16	2	-44		16	-4	1
					16	2	-33		16	1	-1
					16	7	-37		16	-1	-1
					16	7	-37		16	-4	-1
					16	4	-33		16	-1	-3
					16	4	-33		16	1	-5
					16	4	-33		16	1	-7
					16	4	-33		16	-1	-3
					16	4	-33		16	-2	-1
					16	4	-33		16	-2	-1
					16	4	-33		16	-2	-1
					16	4	-33		16	-2	-3
					16	6	-31		16	0	-4
					16	6	-31		16	1	-6
					16	6	-31		16	1	-7
					16	6	-31		16	1	-7
					16	6	-33		16	0	-7
					16	10	-33		17	0	0
					17	0	0		17	-2	-1
					17	5	-12		17	-4	-4
					17	8	-46		17	-4	-4
					17	9	-58		17	-4	-4
					17	8	-56		17	-4	-4
					17	8	-55		17	-7	-2
					17	11	-60		17	-5	-1
					17	11	-60		17	-4	5
					17	8	-59		17	-5	8
					17	9	-60		17	-5	10
					17	11	-67		17	-4	8
					17	7	-60		17	-6	8
					17	9	-62		17	-5	7
					17	13	-62		17	-5	7
					17	13	-63		17	-6	10
					17	13	-63		17	-8	9
					17	13	-63		17	-8	5
					17	13	-63		17	-10	6
					17	13	-63		17	-10	7
					17	15	-68		17	-10	8
					17	16	-67		17	-12	6
					17	23	-66		17	-13	2
					17	21	-71		17	-13	3
					17	24	-76		17	-13	3
					17	20	-76		17	-13	3
					17	23	-79		17	-14	4
					17	21	-82		17	-14	6
					17	24	-79		17	-15	6
					17	28	-86		17	-19	5
					17	27	-86		17	-15	3
					17	25	-90		17	-16	3
					17	21	-84		17	-17	5
					17	21	-90		17	-17	5
					17	21	-90		17	-20	3
					17	23	-90		17	-20	5
					17	23	-90		17	-20	7
					17	25	-91		17	-20	7
					17	28	-96		17	-20	7
					17	28	-92		17	-20	7
					17	27	-95		17	-22	8
					17	25	-96		17	-23	7
					17	27	-102		17	-23	7
					17	27	-92		17	-24	7
					17	24	-99		17	-24	7
					17	24	-94		17	-23	10
					17	24	-94		17	-24	11
					17	28	-94		17	-24	11
					17	28	-92		17	-24	11
					17	31	-96		18	0	0
					18	0	0		18	-4	-4
					18	-1	0		18	-8	-8
					18	2	-4		18	-5	-7
					18	-2	-2		18	-14	-19
					18	-2	-2		18	-19	-24
					18	-8	-4		18	-21	-27
					18	-8	-4		18	-21	-29
					18	-8	-4		18	-23	-34
					18	-13	-5		18	-24	-36
					18	-13	-5		18	-26	-38
					18	-13	-5		18	-26	-39
					18	-17	-2		18	-27	-37
					18	-16	-4		18	-26	-40
					18	-13	-4		18	-26	-37
					18	-17	-1		18	-25	-32
					18	-17	-5		18	-23	-30
					18	-16	-2		18	-24	-30
					18	-20	-9		18	-25	-32
					18	-16	-4		18	-27	-34
					18	-16	-2		18	-24	-31
					18	-21	-6		18	-25	-32
					18	-20	-5		18	-26	-35
					18	-21	-6		18	-27	-39
					18	-25	-9		18	-29	-40
					18	-24	-10		18	-28	-41
					18	-26	-16		18	-28	-41
					18	-25	-9		18	-28	-42
					18	-28	-18		18	-28	-41
					18	-25	-13		18	-29	-43
					18	-25	-9		18	-31	-45
					18	-25	-10		18	-30	-45
					18	-24	-5		18	-31	-45
					18	-24	-5		18	-30	-46
					18	-25	-5		18	-32	-48
					18	-25	-5		18	-33	-48
					18	-25	-5		18	-33	-53
					18	-26	-9		18	-34	-53
					18	-25	-2		18	-33	-50
					18	-25	-10		18	-35	-53
					18	-26	-13		18	-36	-57
					18	-33	-14		18	-36	-60
					18	-28	-6		18	-38	-63
					18	-32	-13		18	-38	-62
					18	-32	-10		18	-38	-62
					18	-34	-14		18	-38	-63
					18	-30	-16		18	-39	-63
					18	-33	-14		18	-39	-63
					18	-33	-13		18	-39	-63
					18	-37	-21		19	0	0
					19	0	0		19	-1	1
					19	-1	2		19	-4	-1
					19	0	-2		19	-6	-2
					19	1	-2		19	-6	-2
					19	1	1		19	-6	-2
					19	0	-2		19	-6	-2
					19	0	-2		19	-6	-2
					19	0	8		19	-7	-2
					19	0	4		19	-6	1
					19	0	5		19	-6	1
					19	0	9		19	-6	1
					19	0	9		19	-6	1
					19	0	9		19	-6	1
					19	-5	8		19	-7	-1
					19	-1	13		19	-8	3
					19	-1	6		19	-8	3
					19	1	10		19	-7	2
					19	1	10		19	-7	2
					19	3	21		19	-9	1
					19	3	21		19	-9	1
					19	3	28		19	-9	2
					19	1	22		19	-10	2
					19	0	17		19	-7	0
					19	0	21		19	-7	0
					19	-3	17		19	-7	0
					19	-1	16		19	-10	-1
					19	-1	16		19	-10	-1
					19	-1	6		19	-12	-3
					19	-4	8		19	-14	-4
					19	-5	12		19	-13	-4
					19	-4	6		19	-13	-2
					19	-5	2		19	-14	-2
					19	-7	-2		19	-12	-3
					19	-7	1		19	-15	-5
					19	-4	1		19	-15	-5
					19	-1	-18		19	-16	-5
					19	-1	-15		19	-14	-5
					19	-3	-23		19	-13	-6
					19	1	-32		19	-16	-6
					19	3	-35		19	-16	-6
					19	3	-30		19	-17	-6
					19	3	-32		19	-17	-7
					19	4	-39		19	-17	-9
					19	8	-43		19	-17	-9
					19	8	-43		19	-17	-9
					19	4	-39		19	-18	-8
					19	3	-39		19	-18	-8
					19	5	-38		19	-18	-8
					19	9	-44		20	0	0
					20	0	0		20	-1	-2
					20	-3	-8		20	-2	-2
					20	1	-1		20	-3	-2
					20	0	-15		20	-4	-1
					20	-3	-23		20	-3	-1
					20	0	-24		20	-5	0
					20	0	-24		20	-4	-3
					20	0	-24		20	-4	-4
					20	0	-24		20	-4	-2
					20	-2	-19		20	-4	-2
					20	-2	-19		20	-3	-3
					20	1	-19		20	-4	-2
					20	1	-19		20	-5	-2
					20	-2	-20		20	-9	-2
					20	-2	-20		20	-9	-1
					20	-2	-20		20	-11	-3
					20	-2	-24		20	-11	-1
					20	1	-20		20	-11	-1
					20	5	-20		20	-14	0
					20	5	-20		20	-19	3
					20	8	-27		20	-17	0
					20	4	-19		20	-16	-2
					20	1	-21		20	-16	-2
					20	5	-24		20	-18	-3
					20	6	-25		20	-18	-5
					20	6	-31		20	-17	-5
					20	8	-31		20	-17	-5
					20	10	-37		20	-17	-7
					20	16	-41		20	-14	-10
					20	18	-41		20	-13	-11
					20	24	-37		20	-14	-11
					20	36	-48		20	-16	-10
					20	41	-51		20	-16	-10
					20	42	-51		20	-16	-10
					20	49	-57		20	-17	-10
					20	49	-57		20	-17	-10
					20	58	-52		20	-17	-10
					20	50	-51		20	-17	-10
					20	50	-51		20	-17	-10
					20	58	-51		20	-17	-10
					20	58	-45		20	-12	-12
					20	70	-40		20	-10	-15
					20	74	-43		20	-12	-14
					20	82	-40		20	-11	-13
					20	90	-37		20	-10	-13
					20	96	-36		20	-10	-13
					20	101	-43		20	-6	-14
					20	96	-39		20	-5	-16
					20	97	-40		21	0	0
					21	0	0		21	-1	2
					21	3	5		21	1	10
					21	12	8		21	1	11
					21	12	8		21	6	11
					21	12	8		21	6	12
					21	12	8		21	6	7
					21	14	6		21	5	6
					21	15	0		21	4	10
					21	18	1		21	5	9
					21	18	1		21	5	12
					21	18	1		21	5	15
					21	18	1		21	6	16
					21	18	1		21	8	19
					21	18	1		21	10	22
					21	18	1		21	10	22
					21	18	1		21	10	22
					21	18	1		21	10	22
					21	18	1		21	10	22
					21	18	1		21	8	20
					21	18	1		21	10	24
					21	18	1		21	9	22
					21	18	1		21	9	24
					21	22	-4		21	8	21
					21	20	1		21	9	25
					21	20	1		21	9	22
					21	20	-8		21	9	26
					21	22	-10		21	11	28
					21	24	-10		21	10	25
					21	27	-16		21	12	32
					21	24	-11		21	11	25
					21	27	-14		21	12	28
					21	30	-15		21	13	28
					21	31	-14		21	14	31
					21	32	-22		21	14	28
					21	31	-20		21	14	32
					21	34	-23		21	15	34
					21	31	-20		21	14	32
					21	32	-22		21	13	28
					21	38	-24		21	14	30
					21	27	-27		21	11	29
					21	28	-26		21	12	27
					21	32	-26		21	12	25
					21	34	-40		21	13	26
					21	32	-39		21	13	27
					21	32	-40		21	13	30
					21	34	-47		21	13	38
					21	34	-47		21	13	38
					21	32	-46		21	13	39
					21	30	-46		22	0	0
					22	0	0		22	1	-1
					22	0	0		22	0	-1
					22	0	0		22	1	-1
					22	-1	0		22	1	-2
					22	-2	-2		22	2	-4
					22	-2	1		22	2	-6
					22	-5	-1		22	2	-9
					22	-1	0		22	1	-9
					22	-4	-2		22	1	-7
					22	-4	-2		22	1	-7
					22	-8	-3		22	1	-8
					22	-13	-6		22	-1	-15
					22	-12	-6		22	-2	-20
					22	-11	-9		22	-2	-21
					22	-22	-12		22	-2	-21
					22	-22	-13		22	-2	-18
					22	-21	-14		22	-1	-18
					22	-21	-14		22	-2	-23
					22	-27	-14		22	-1	-28
					22	-22	-13		22	1	-35
					22	-27	-16		22	3	-39
					22	-28	-18		22	5	-40
					22	-28	-17		22	5	-42
					22	-30	-22		22	11	-48
					22	-33	-24		22	13	-51
					22	-38	-30		22	14	-53
					22	-39	-30		22	15	-53
					22	-41	-28		22	15	-53
					22	-39	-29		22	15	-53
					22	-39	-29		22	17	-57
					22	-40	-29		22	16	-55
					22	-40	-29		22	17	-55
					22	-40	-29		22	17	-55
					22	-45	-34		22	16	-55
					22	-46	-37		22	16	-55
					22	-48	-39		22	16	-55
					22	-47	-40		22	16	-55
					22	-47	-43		22	16	-55
					22	-45	-34		22	16	-55
					22	-45	-34		22	19	-58
					22	-45	-33		22	20	-62
					22	-41	-32		22	19	-58
					22	-37	-30		22	19	-58
					22	-38	-30		22	19	-58
					22	-39	-35		22	18	-58
					22	-38	-35		22	18	-58
					22	-34	-32		22	17	-55
					22	-38	-32		22	17	-55
					22	-39	-34		23	0	0
					23	0	0		23	-4	2
					23	-2	3		23	-9	7
					23	-3	2		23	-11	9
					23	-3	0		23	-6	7
					23	-3	0		23	-6	7
					23	-3	-5		23	-6	8
					23	-4	-5		23	-1	7
					23	-2	-6		23	-5	9
					23	-3	-8		23	-6	10
					23	-1	-10		23	-5	10
					23	2	-3		23	-5	10
					23	1	-8		23	-5	10
					23	1	-17		23	-5	11
					23	1	-18		23	-5	11
					23	8	-35		23	-5	11
					23	10	-39		23	-5	10
					23	10	-39		23	-5	10
					23	9	-39		23	-5	10
					23	9	-39		23	-5	10
					23	9	-39		23	-3	8
					23	6	-34		23	0	6
					23	8	-37		23	0	6
					23	8	-34		23	0	6
					23	5	-31		23	0	6
					23	5	-30		23	2	6
					23	5	-31		23	1	6
					23	5	-31		23	1	6
					23	5	-27		23	1	6
					23	4	-28		23	1	6
					23	4	-30		23	-2	7
					23	2	-22		23	1	7
					23	3	-27		23	2	7
					23	3	-26		23	2	6
					23	3	-28		23	2	6
					23	2	-27		23	1	7
					23	3	-29		23	-2	8
					23	4	-34		23	-1	6
					23	3	-31		23	-1	6
					23	3	-33		23	0	6
					23	2	-33		23	-1	6
					23	2	-35		23	1	5
					23	4	-38		23	0	5
					23	6	-43		23	-3	6
					23	6	-44		23	-2	6
					23	6	-44		23	-2	6
					23	7	-44		23	-2	6
					23	7	-44		23	-2	6
					23	7	-47		23	-2	6
					23	7	-47		24	0	0
					24	0	0		24	1	2
					24	1	1		24	1	1
					24	1	-1		24	4	1
					24	1	-7		24	4	1
					24	2	-9		24	4	1
					24	4	-11		24	5	3
					24	4	-14		24	5	4
					24	6	-11		24	4	8
					24	6	-8		24	5	6
					24	3	-8		24	5	6
					24	4	-8		24	6	5
					24	4	-7		24	6	4
					24	4	-7		24	6	4
					24	3	-7		24	8	6
					24	8	-4		24	7	7
					24	6	-6		24	7	6
					24	9	-12		24	7	6
					24	8	-19		24	7	6
					24	11	-25		24	9	6
					24	15	-25		24	9	6
					24	15	-25		24	12	8
					24	15	-25		24	12	8
					24	15	-28		24	11	4
					24	13	-28		24	9	2
					24	13	-28		24	7	-5
					24	13	-28		24	6	-5
					24	16	-28		24	6	-8
					24	16	-28		24	4	-11
					24	16	-28		24	3	-13
					24	18	-28		24	2	-15
					24	17	-29		24	1	-20
					24	16	-36		24	2	-19
					24	18	-36		24	2	-22
					24	18	-39		24	2	-16
					24	19	-39		24	5	-15
					24	19	-42		24	4	-21
					24	20	-44		24	3	-22
					24	19	-46		24	3	-25
					24	18	-48		24	3	-25
					24	18	-51		24	-3	-38
					24	17	-48		24	-6	-45
					24	19	-49		24	-5	-47
					24	19	-51		24	-1	-45
					24	18	-51		24	5	-37
					24	19	-51		24	4	-36
					24	18	-61		24	0	-40
					24	21	-59		24	2	-38
					24	19	-62		24	2	-38
					24	18	-66		25	0	0
					25	0	0		25	2	9
					25	-1	-2		25	1	17
					25	0	-2		25	4	22
					25	1	-5		25	6	28
					25	1	-5		25	8	33
					25	0	-5		25	8	35
					25	2	-1		25	7	34
					25	1	0		25	8	37
					25	1	4		25	8	40
					25	2	4		25	11	44
					25	2	4		25	10	41
					25	1	9		25	10	39
					25	1	9		25	8	38
					25	1	9		25	8	37
					25	2	6		25	8	37
					25	1	10		25	5	31
					25	1	16		25	4	26
					25	0	17		25	4	24
					25	-1	20		25	4	24
					25	0	16		25	5	22
					25	2	14		25	5	22
					25	3	14		25	4	11
					25	2	11		25	0	-9
					25	2	11		25	2	-19
					25	1	11		25	5	-23
					25	2	7		25	4	-20
					25	2	9		25	7	-28
					25	3	4		25	9	-34
					25	4	3		25	7	-29
					25	3	0		25	8	-32
					25	3	-4		25	8	-29
					25	2	-10		25	8	-29
					25	1	-16		25	9	-32
					25	-4	-18		25	9	-32
					25	-4	-22		25	10	-34
					25	-4	-25		25	11	-35
					25	-1	-18		25	13	-43
					25	-5	-25		25	10	-37
					25	-3	-25		25	11	-39
					25	-3	-21		25	11	-39
					25	-2	-23		25	12	-43
					25	-5	-25		25	13	-43
					25	-3	-26		25	14	-47
					25	-3	-26		25	13	-45
					25	-3	-21		25	19	-57
					25	-5	-23		25	18	-52
					25	-5	-21		25	20	-57
					25	-7	-25		25	21	-60
					25	-12	-32		26	0	0
					26	0	0		26	-3	-2
					26	-2	-1		26	-7	-7
					26	-2	-1		26	-9	-6
					26	-1	-6		26	-11	-6
					26	0	-7		26	-14	-6
					26	-1	-4		26	-16	-13
					26	-2	-4		26	-18	-12
					26	-2	-1		26	-18	-12
					26	-2	-2		26	-20	-14
					26	-3	-3		26	-20	-12
					26	-2	-2		26	-22	-11
					26	-4	-2		26	-24	-13
					26	-3	3		26	-25	-16
					26	1	-4		26	-25	-18
					26	-3	-2		26	-26	-20
					26	-3	-3		26	-27	-21
					26	-2	-1		26	-24	-15
					26	-2	-2		26	-28	-19
					26	-4	1		26	-27	-21
					26	-4	-2		26	-26	-16
					26	-3	-2		26	-33	-26
					26	-3	-1		26	-33	-29
					26	-4	-1		26	-34	-30
					26	-6	0		26	-34	-30
					26	-5	-2		26	-34	-30
					26	-5	-3		26	-32	-29
					26	-4	-2		26	-33	-28
					26	-5	-4		26	-33	-28
					26	-4	-3		26	-38	-30
					26	-5	-3		26	-37	-26
					26	-6	-6		26	-38	-29
					26	-6	-6		26	-39	-31
					26	-6	-6		26	-38	-36
					26	-6	-6		26	-38	-38
					26	-5	-10		26	-37	-39
					26	-6	-10		26	-37	-39
					26	-6	-10		26	-37	-40
					26	-6	-12		26	-35	-42
					26	-5	-16		26	-33	-48
					26	-5	-18		26	-33	-51
					26	-5	-20		26	-33	-50
					26	-5	-24		26	-32	-51
					26	-3	-29		26	-32	-51
					26	-3	-31		26	-31	-50
					26	-4	-29		26	-32	-50
					26	-4	-29		26	-32	-50
					26	-4	-29		26	-30	-52
					26	-3	-29		26	-30	-47
					26	-4	-26		27	0	0
					27	0	0		27	0	-7
					27	0	0		27	-1	-8
					27	0	0		27	-1	-8
					27	1	-4		27	-3	-6
					27	1	-4		27	-4	-3
					27	2	-5		27	-4	-8
					27	1	-5		27	-4	-7
					27	0	-2		27	-7	-10
					27	-1	-2		27	-7	-17
					27	0	-3		27	-5	-23
					27	1	-4		27	-5	-27
					27	1	-6		27	-6	-24
					27	5	-6		27	-7	-25
					27	6	-10		27	-7	-31
					27	11	-11		27	-7	-29
					27	13	-13		27	-7	-33
					27	13	-11		27	-8	-32
					27	14	-14		27	-7	-34
					27	13	-15		27	-8	-33
					27	11	-12		27	-9	-31
					27	12	-12		27	-9	-28
					27	12	-9		27	-4	-33
					27	12	-12		27	-4	-36
					27	13	-13		27	-3	-39
					27	12	-13		27	2	-46
					27	14	-16		27	6	-54
					27	14	-14		27	16	-69
					27	17	-19		27	18	-72
					27	17	-19		27	18	-75
					27	18	-20		27	23	-78
					27	19	-23		27	30	-86
					27	19	-23		27	30	-86
					27	18	-22		27	33	-87
					27	18	-25		27	33	-89
					27	19	-33		27	32	-88
					27	21	-37		27	32	-90
					27	20	-43		27	32	-90
					27	18	-43		27	32	-90
					27	18	-43		27	32	-90
					27	18	-46		27	34	-89
					27	18	-49		27	34	-89
					27	15	-48		27	34	-89
					27	16	-49		27	36	-91
					27	15	-52		27	39	-92
					27	17	-50		27	40	-90
					27	20	-50		27	40	-90
					27	20	-50		27	40	-90
					27	22	-46		27	41	-91
					27	22	-46		28	0	0
					28	0	0		28	0	0
					28	0	1		28	0	0
					28	0	0		28	-3	2
					28	-2	1		28	-3	2
					28	1	1		28	-3	2
					28	-2	2		28	-6	2
					28	-3	2		28	-7	3
					28	-4	4		28	-7	4
					28	-4	3		28	-7	1
					28	-4	3		28	-8	-6
					28	-6	1		28	-8	-6
					28	-8	2		28	-11	0
					28	-9	1		28	-11	-1
					28	-7	0		28	-11	-4
					28	-9	0		28	-10	-6
					28	-9	1		28	-10	-5
					28	-13	1		28	-11	-4
					28	-15	1		28	-11	-5
					28	-13	0		28	-11	-5
					28	-14	1		28	-12	-3
					28	-14	1		28	-13	-2
					28	-14	1		28	-11	-9
					28	-17	0		28	-11	-10
					28	-17	0		28	-9	-15
					28	-18	0		28	-10	-15
					28	-16	1		28	-12	-10
					28	-17	1		28	-12	-9
					28	-16	1		28	-11	-12
					28	-17	1		28	-12	-12
					28	-30	1		28	-12	-12
					28	-29	1		28	-12	-10
					28	-34	1		28	-11	-15
					28	-39	0		28	-9	-21
					28	-42	0		28	-7	-19
					28	-45	-2		28	-8	-19
					28	-47	-3		28	-7	-19
					28	-51	-4		28	-6	-26
					28	-56	-8		28	-2	-28
					28	-55	-6		28	2	-30
					28	-58	-8		28	7	-31
					28	-58	-9		28	11	-33
					28	-61	-11		28	14	-34
					28	-63	-12		28	18	-39
					28	-63	-11		28	18	-39
					28	-63	-13		28	19	-36
					28	-63	-13		28	19	-38
					28	-63	-16		28	20	-38
					28	-65	-15		28	20	-38
					28	-64	-14		29	0	0
					29	0	0		29	1	1
					29	-1	1		29	1	1
					29	-5	1		29	0	1
					29	-5	1		29	-2	2
					29	-8	0		29	-2	3
					29	-9	-2		29	-3	-1
					29	-10	0		29	-2	1
					29	-9	1		29	-3	-2
					29	-10	1		29	-3	-1
					29	-7	0		29	-3	-1
					29	-11	-2		29	-7	-9
					29	-15	-6		29	-8	-5
					29	-17	-7		29	-11	-14
					29	-18	-13		29	-13	-13
					29	-20	-18		29	-13	-13
					29	-21	-19		29	-13	-14
					29	-17	-20		29	-13	-14
					29	-20	-21		29	-9	-5
					29	-20	-22		29	-8	-3
					29	-23	-24		29	-6	2
					29	-26	-27		29	-6	-2
					29	-23	-25		29	-8	-6
					29	-26	-28		29	-12	-11
					29	-29	-29		29	-11	-11
					29	-29	-29		29	-12	-11
					29	-31	-32		29	-10	-12
					29	-33	-30		29	-11	-12
					29	-32	-32		29	-12	-15
					29	-34	-35		29	-12	-14
					29	-37	-39		29	-8	-6
					29	-37	-36		29	-11	-9
					29	-37	-36		29	-14	-16
					29	-38	-37		29	-14	-13
					29	-38	-35		29	-14	-13
					29	-37	-36		29	-18	-18
					29	-38	-41		29	-14	-14
					29	-38	-46		29	-14	-13
					29	-38	-51		29	-10	-12
					29	-37	-56		29	-13	-14
					29	-37	-58		29	-16	-16
					29	-40	-58		29	-16	-16
					29	-39	-60		29	-15	-14
					29	-39	-61		29	-14	-13
					29	-37	-61		29	-13	-11
					29	-38	-61		29	-10	-16
					29	-38	-61		29	-12	-12
					29	-38	-61		29	-12	-12
					29	-38	-58		29	-13	-13
					29	-37	-61		30	0	0
					30	0	0		30	1	2
					30	-5	-2		30	7	-4
					30	-5	-4		30	7	-16
					30	-6	-5		30	10	-25
					30	-5	-8		30	10	-31
					30	-6	-7		30	10	-33
					30	-5	-12		30	11	-36
					30	-1	-19		30	11	-43
					30	8	-34		30	13	-48
					30	14	-43		30	15	-52
					30	14	-45		30	11	-47
					30	15	-46		30	9	-39
					30	13	-44		30	9	-41
					30	14	-46		30	7	-38
					30	13	-49		30	6	-33
					30	12	-51		30	4	-30
					30	13	-57		30	4	-28
					30	13	-58		30	3	-26
					30	11	-53		30	4	-25
					30	12	-56		30	4	-19
					30	11	-51		30	4	-28
					30	8	-49		30	7	-38
					30	7	-46		30	9	-38
					30	9	-50		30	14	-51
					30	7	-45		30	14	-52
					30	7	-43		30	14	-53
					30	9	-47		30	17	-57
					30	8	-46		30	18	-60
					30	10	-50		30	18	-58
					30	13	-50		30	18	-58
					30	9	-50		30	20	-62
					30	7	-41		30	18	-62
					30	6	-39		30	24	-63
					30	8	-39		30	20	-62
					30	7	-38		30	23	-64
					30	7	-41		30	22	-64
					30	8	-41		30	22	-64
					30	7	-41		30	26	-66
					30	9	-43		30	27	-68
					30	9	-43		30	26	-68
					30	8	-45		30	28	-71
					30	9	-52		30	29	-70
					30	14	-67		30	31	-74
					30	14	-72		30	34	-78
					30	15	-75		30	35	-83
					30	16	-79		30	36	-83
					30	16	-83		30	36	-86
					30	17	-78		30	38	-89
					30	16	-83		31	0	0
					31	0	0		31	0	-1
					31	0	1		31	0	-3
					31	-1	0		31	2	-6
					31	-1	0		31	3	-6
					31	-5	-1		31	3	-6
					31	-11	-4		31	2	-5
					31	-14	-5		31	2	-5
					31	-15	-5		31	2	-13
					31	-16	-5		31	5	-21
					31	-19	-5		31	7	-34
					31	-20	-5		31	8	-39
					31	-21	-6		31	8	-43
					31	-21	-6		31	10	-45
					31	-21	-6		31	7	-40
					31	-21	-6		31	8	-37
					31	-25	-7		31	10	-40
					31	-27	-10		31	11	-42
					31	-26	-8		31	11	-42
					31	-25	-8		31	8	-40
					31	-26	-8		31	8	-40
					31	-26	-8		31	7	-35
					31	-25	-7		31	10	-33
					31	-22	-4		31	12	-32
					31	-22	-2		31	13	-34
					31	-25	-5		31	13	-34
					31	-26	-5		31	13	-33
					31	-28	-5		31	13	-33
					31	-31	-8		31	16	-34
					31	-28	-6		31	16	-36
					31	-31	-7		31	15	-36
					31	-31	-7		31	15	-36
					31	-33	-11		31	12	-36
					31	-35	-10		31	12	-36
					31	-32	-7		31	14	-38
					31	-36	-9		31	14	-39
					31	-34	-8		31	14	-39
					31	-36	-10		31	15	-41
					31	-33	-8		31	17	-42
					31	-37	-10		31	19	-44
					31	-36	-9		31	20	-44
					31	-37	-10		31	20	-43
					31	-37	-10		31	20	-43
					31	-40	-12		31	20	-43
					31	-42	-15		31	18	-45
					31	-46	-17		31	18	-45
					31	-46	-17		31	18	-45
					31	-53	-23		31	18	-45
					31	-52	-21		31	18	-45
					31	-51	-20		32	0	0
					32	0	-4		32	4	-4
					32	-1	-5		32	4	0
					32	-2	-6		32	4	3
					32	-2	-6		32	3	3
					32	-3	-7		32	4	4
					32	-3	-7		32	4	4
					32	-4	-8		32	3	4
					32	-4	-8		32	6	2
					32	-5	-9		32	9	-4
					32	-4	-8		32	12	-7
					32	-3	-7		32	11	-5
					32	-4	-8		32	13	-4
					32	-3	-7		32	13	-4
					32	-2	-6		32	12	-3
					32	-2	-6		32	11	2
					32	-3	-7		32	8	6
					32	-3	-7		32	6	12
					32	-5	-9		32	2	13
					32	-4	-8		32	4	11
					32	-2	-6		32	-2	15
					32	-3	-7		32	-5	18
					32	-3	-7		32	1	13
					32	-3	-7		32	6	9
					32	-4	-8		32	11	5
					32	-4	-8		32	12	2
					32	-5	-9		32	14	0
					32	-5	-9		32	16	-7
					32	-2	-6		32	16	-10
					32	5	1		32	14	-9
					32	8	4		32	13	-9
					32	22	18		32	13	-11
					32	22	18		32	13	-13
					32	23	19		32	14	-12
					32	24	20		32	15	-12
					32	27	23		32	15	-12
					32	28	24		32	12	-19
					32	26	22		32	10	-15
					32	27	23		32	9	-20
					32	27	23		32	4	-16
					32	30	26		32	10	-14
					32	28	24		32	13	-14
					32	30	26		32	14	-12
					32	33	29		32	13	-7
					32	31	27		32	12	-6
					32	32	28		32	11	-5
					32	36	32		32	13	-4
					32	38	34		32	11	-6
					32	38	34		32	11	-6
					32	37	33
					33	0	0
					33	0	-2
					33	2	-7
					33	2	-6
					33	5	-8
					33	5	-9
					33	8	-13
					33	6	-10
					33	7	-12
					33	7	-12
					33	7	-14
					33	7	-17
					33	7	-17
					33	6	-15
					33	7	-15
					33	6	-13
					33	6	-11
					33	5	-11
					33	5	-11
					33	6	-13
					33	5	-12
					33	2	-11
					33	2	-11
					33	-3	-7
					33	-4	-5
					33	-3	-7
					33	-5	-1
					33	-5	-1
					33	-3	-5
					33	-9	0
					33	-9	0
					33	-9	0
					33	-10	1
					33	-11	1
					33	-9	1
					33	-7	0
					33	-7	-3
					33	-7	-2
					33	-7	-2
					33	-4	-3
					33	-4	-2
					33	-4	-2
					33	-4	-4
					33	-4	-4
					33	0	-6
					33	0	-6
					33	-6	-3
					33	-2	-6
					33	-2	-5
					34	0	0
					34	0	-3
					34	1	-6
					34	-1	-3
					34	-2	-7
					34	-3	-6
					34	-3	-6
					34	-3	-6
					34	-4	-11
					34	-4	-7
					34	-2	-4
					34	-2	-4
					34	-2	-4
					34	-2	-6
					34	-3	-6
					34	-4	-9
					34	-5	-12
					34	-7	-15
					34	-7	-16
					34	-7	-15
					34	-10	-18
					34	-10	-19
					34	-6	-17
					34	-6	-15
					34	-4	-17
					34	-3	-19
					34	-3	-19
					34	-4	-20
					34	-5	-25
					34	-4	-26
					34	-3	-28
					34	-3	-30
					34	-6	-29
					34	-3	-36
					34	0	-40
					34	-2	-44
					34	-1	-49
					34	-2	-53
					34	-4	-55
					34	-1	-54
					34	-2	-56
					34	-2	-56
					34	-1	-59
					34	1	-63
					34	0	-67
					34	-2	-69
					34	-1	-69
					34	0	-70
					34	0	-74
					35	0	0
					35	0	0
					35	-2	-1
					35	-3	0
					35	-4	3
					35	-6	-1
					35	-6	2
					35	-6	2
					35	-7	-2
					35	-6	-8
					35	-7	-9
					35	-8	-4
					35	-7	-4
					35	-5	-11
					35	-5	-12
					35	-6	-10
					35	-6	-11
					35	-7	-14
					35	-4	-19
					35	-2	-24
					35	-4	-23
					35	2	-27
					35	-2	-25
					35	1	-33
					35	-3	-33
					35	-1	-35
					35	0	-36
					35	3	-41
					35	2	-45
					35	-1	-44
					35	1	-45
					35	0	-45
					35	2	-43
					35	2	-46
					35	4	-48
					35	5	-48
					35	3	-52
					35	5	-56
					35	6	-58
					35	6	-58
					35	5	-52
					35	6	-58
					35	8	-62
					35	8	-59
					35	8	-62
					35	8	-64
					35	8	-68
					35	10	-72
					35	13	-76
					36	0	0
					36	-1	-1
					36	1	-4
					36	2	-7
					36	4	-9
					36	5	-12
					36	7	-13
					36	7	-13
					36	7	-13
					36	7	-13
					36	7	-13
					36	9	-16
					36	11	-18
					36	14	-21
					36	14	-19
					36	15	-23
					36	17	-25
					36	14	-29
					36	15	-31
					36	16	-34
					36	13	-31
					36	14	-39
					36	15	-37
					36	13	-42
					36	9	-44
					36	7	-50
					36	9	-52
					36	9	-54
					36	9	-54
					36	10	-54
					36	10	-57
					36	8	-60
					36	5	-65
					36	9	-61
					36	7	-63
					36	8	-67
					36	8	-68
					36	8	-67
					36	6	-73
					36	6	-76
					36	5	-80
					36	5	-81
					36	5	-81
					36	5	-79
					36	5	-82
					36	7	-82
					36	9	-80
					36	10	-75
					36	9	-73
					37	0	0
					37	0	0
					37	0	-1
					37	0	-2
					37	0	-1
					37	-1	-1
					37	-2	-6
					37	-1	-7
					37	0	-10
					37	-2	-15
					37	-2	-17
					37	-4	-15
					37	-3	-19
					37	-3	-16
					37	-1	-20
					37	-1	-23
					37	-2	-24
					37	-5	-25
					37	-4	-29
					37	-4	-27
					37	-3	-27
					37	-2	-26
					37	-3	-30
					37	-1	-31
					37	-1	-30
					37	-2	-32
					37	2	-39
					37	1	-38
					37	-2	-48
					37	-1	-54
					37	1	-59
					37	3	-60
					37	3	-60
					37	3	-60
					37	1	-59
					37	1	-62
					37	1	-64
					37	1	-69
					37	2	-72
					37	2	-80
					37	-1	-88
					37	-2	-89
					37	-3	-89
					37	-4	-89
					37	-4	-89
					37	-6	-89
					37	-11	-90
					37	-12	-90
					37	-9	-89
					38	0	0
					38	-1	4
					38	-1	4
					38	0	8
					38	2	7
					38	1	5
					38	-1	-2
					38	-2	-2
					38	-2	-2
					38	-2	0
					38	-3	1
					38	-5	1
					38	-4	1
					38	-4	-1
					38	-1	4
					38	-4	2
					38	-5	0
					38	-5	-4
					38	-7	-3
					38	-7	-5
					38	-5	-19
					38	-7	-12
					38	-7	-15
					38	-5	-19
					38	0	-33
					38	-1	-33
					38	3	-38
					38	5	-47
					38	7	-51
					38	9	-78
					38	9	-79
					38	11	-81
					38	11	-81
					38	11	-81
					38	12	-82
					38	12	-82
					38	12	-82
					38	12	-82
					38	12	-82
					38	13	-81
					38	6	-83
					38	0	-94
					38	-2	-97
					38	-2	-100
					38	-2	-100
					38	-1	-103
					38	-6	-103
					38	-3	-100
					38	-3	-100
					39	0	0
					39	-1	3
					39	-2	2
					39	-4	1
					39	-5	0
					39	-7	0
					39	-6	-8
					39	-5	-9
					39	-6	-6
					39	-6	-9
					39	-6	-9
					39	-6	-11
					39	-6	-9
					39	-4	-16
					39	-4	-15
					39	-5	-15
					39	-6	-14
					39	-6	-15
					39	-5	-17
					39	-5	-19
					39	-4	-22
					39	-4	-24
					39	-4	-26
					39	-5	-28
					39	-2	-32
					39	-3	-29
					39	-3	-28
					39	-3	-26
					39	-2	-28
					39	-2	-28
					39	-1	-28
					39	-2	-28
					39	-2	-28
					39	-2	-27
					39	-2	-25
					39	-1	-26
					39	-2	-22
					39	-2	-25
					39	-1	-25
					39	0	-24
					39	0	-25
					39	0	-24
					39	0	-23
					39	0	-20
					39	0	-23
					39	2	-22
					39	1	-23
					39	1	-22
					39	3	-22
					40	0	0
					40	1	-1
					40	-1	-1
					40	-1	-14
					40	-3	-17
					40	-2	-17
					40	-1	-21
					40	-1	-20
					40	-2	-19
					40	-2	-19
					40	0	-16
					40	1	-16
					40	0	-16
					40	0	-16
					40	1	-20
					40	1	-24
					40	4	-24
					40	5	-22
					40	5	-23
					40	7	-27
					40	9	-29
					40	14	-27
					40	14	-30
					40	12	-35
					40	12	-36
					40	12	-36
					40	13	-38
					40	12	-38
					40	17	-41
					40	17	-44
					40	15	-43
					40	14	-43
					40	15	-49
					40	17	-47
					40	17	-47
					40	17	-47
					40	16	-52
					40	19	-51
					40	19	-47
					40	20	-49
					40	20	-51
					40	20	-51
					40	19	-49
					40	20	-52
					40	18	-49
					40	21	-49
					40	21	-50
					40	21	-50
					40	21	-50
					41	0	0
					41	-1	-2
					41	-2	-2
					41	-2	-15
					41	-2	-20
					41	-2	-21
					41	0	-29
					41	2	-34
					41	4	-38
					41	4	-44
					41	5	-48
					41	5	-48
					41	2	-57
					41	1	-56
					41	1	-59
					41	0	-60
					41	2	-62
					41	2	-60
					41	0	-62
					41	-3	-67
					41	-9	-73
					41	-11	-77
					41	-14	-79
					41	-24	-76
					41	-24	-78
					41	-29	-80
					41	-41	-83
					41	-42	-87
					41	-49	-90
					41	-54	-90
					41	-57	-89
					41	-57	-89
					41	-56	-88
					41	-45	-86
					41	-49	-87
					41	-46	-86
					41	-50	-88
[truncated: 1,580 more rows]

## Sheet: Suppl. Figure 9
	B								C			E							G								H			J				K + L				O
	Normalised coordinate (to initial position) for WT				Normalised coordinate (to initial position) for flt1-/-				Nuclei total distance (µm)			No. of nuclei per vISV			No. of nuclei in WT				Normalised coordinate (to initial position) for flt1-/-				Normalised coordinate (to initial position) for flt1-/- + Tricain				Nuclei total distance (µm)			No. of nuclei in flt1-/-				Golgi angle in vISVs for WT				No. of ECs in flt1-/-
																											flt1-/-	flt1-/- + Tricain											aEC		vEC
	Nuclei number	X	Y		Nuclei number	X	Y		WT	flt1-/-		WT	flt1-/-			Dorsal	Ventral		Nuclei number	X	Y		Nuclei number	X	Y		131.162	82.506			Dorsal	Ventral		EC no.	angle	Orientation		vISV no.	48hpf	68hpf	48hpf	68hpf
	1	0	0		1	0	0		99.736	88.841		6	8		WT embryo 1	3	3		1	0	0		1	0	0		64.5654	69.121		flt1-/- embryo 1	4	4		EC1	177	Upstream		vISV 1	3	2	5	7
	1	-4.4	-39.6		1	0	-2.2		93.773	155.995		7	8		WT embryo 2	3	4		1	0	0		1	1	-3		77.8923	37.274		flt1-/- embryo 2	5	5		EC2	83	None		vISV 2	4	3	2	4
	1	-6.6	-24.2		1	2.2	-2.2		81.221	74.379		6	9		WT embryo 3	2	4		1	0	0		1	-2	-1		125.135	60.301		flt1-/- embryo 3	3	2		EC3	174	Upstream		vISV 3	2	4	1	2
	1	-6.6	-24.2		1	2.2	-2.2		111.433	64.72		9	10		WT embryo 4	3	6		1	0	0		1	-2	2		71.7654	61.553		flt1-/- embryo 4	4	4		EC4	174	Upstream		vISV 4	3	2	0	5
	1	-6.6	-24.2		1	2.2	-6.6		77.81	93.105		7	10		WT embryo 5	3	4		1	0	0		1	1	-1		91.8308	46.669		flt1-/- embryo 5	2	3		EC5	80	None		vISV 5	5	2	3	7
	1	-4.4	-41.8		1	2.2	-11		38.197	75.761			10						1	0	0		1	-2	0		149.096	92.997		flt1-/- embryo 6	2	3		EC6	87	None
	1	-6.6	-24.2		1	2.2	-11		105.283	66.493			8		No. of nuclei in flt1-/-				1	2	-18		1	-1	0		113.573	44.037		flt1-/- embryo 7	3	3		EC7	169	Upstream		test: Fisher's exact test
	1	-15.4	-33		1	6.6	-17.6		94.568	121.456			10			Dorsal	Ventral		1	2	-18		1	0	1		35.6	84.904		flt1-/- embryo 8	3	3		EC8	172	Upstream		p=0.0459
	1	-8.8	-59.4		1	8.8	-11		93.901	118.31			7		flt1-/- embryo 1	3	5		1	6	-30		1	-2	2		77.2	90.157		flt1-/- embryo 9	4	4		EC9	161	Upstream
	1	-4.4	-79.2		1	13.2	-24.2		92.461	85.826					flt1-/- embryo 2	3	5		1	8	-42		1	-1	2		133.046	56.997		flt1-/- embryo 10	4	4		EC10	172	Upstream
	1	-4.4	-79.2		1	6.6	-24.2		89.692	80.555					flt1-/- embryo 3	2	7		1	18	-48		1	1	0		88.4692	75.319		flt1-/- embryo 11	4	4		EC11	168	Upstream
	1	-2.2	-94.6		1	26.4	-37.4		58.663	52.561		test: mann-whitney-u test			flt1-/- embryo 4	3	7		1	34	-60		1	1	0		81.5885	67.405		flt1-/- embryo 12	4	3		EC12	59	none		No. of ECs in flt1-/- + aplnra MO
	1	2.2	-99		1	30.8	-59.4		71.112	90.246		p=0.0155			flt1-/- embryo 5	3	7		1	38	-86		1	-1	4		-1.81154	103.594		flt1-/- embryo 13	4	3		EC13	161	Upstream			aEC		vEC
	1	2.2	-105.6		1	30.8	-50.6		116.734	104.716					flt1-/- embryo 6	4	6		1	32	-104		1	-4	7		130.469	71.999		flt1-/- embryo 14	5	5		EC14	175	Upstream		vISV no.	48hpf	68hpf	48hpf	68hpf
	1	2.2	-94.6		1	26.4	-50.6		122.28	96.964					flt1-/- embryo 7	2	6		1	32	-104		1	-11	13		93.1615	81.838		flt1-/- embryo 15	2	6		EC15	174	Upstream		vISV 1	3	3	3	4
	1	6.6	-105.6		1	26.4	-50.6		132.726	82.902					flt1-/- embryo 8	4	6		1	30	-116		1	-10	13		87.5154	80.816		flt1-/- embryo 16	5	4		EC16	166	Upstream		vISV 2	4	5	3	3
	1	2.2	-99		1	33	-52.8		104.37	80.846					flt1-/- embryo 9	3	4		1	28	-118		1	-11	10		59.9923	26.412		flt1-/- embryo 17	5	4		EC17	15	Downstream		vISV 3	4	3	4	5
	1	-2.2	-92.4		1	37.4	-57.2		102.78	105.432									1	28	-118		1	-21	18		86.5692	41.972						EC18	177	Upstream		vISV 4	3	3	3	4
	1	2.2	-114.4		1	35.2	-57.2		70.392	123.05					test: Fisher's exact test				1	28	-118		1	-15	14		62.9308	47.701						EC19	160	Upstream		vISV 5	4	4	2	3
	1	2.2	-99		1	35.2	-57.2		71.158	91.53					p=0.5327				1	28	-122		1	-17	16			58.96		No. of nuclei in flt1-/- + Tricain				EC20	54	None		vISV 6	2	2	4	5
	1	-4.4	-88		1	35.2	-57.2		60.043	115.451									1	26	-126		1	-29	20			100.603			Dorsal	Ventral		EC21	20	Downstream		vISV 7	4	4	0	3
	1	-4.4	-99		1	30.8	-57.2		36.58	96.987									1	26	-132		1	-31	19			70.181		flt1-/- + Tricain embryo 1	3	4		EC22	171	Upstream		vISV 8	5	3	2	4
	1	-4.4	-77		1	26.4	-50.6		68.304	66.646									1	26	-132		1	-43	20			27.317		flt1-/- + Tricain embryo 2	2	4		EC23	172	Upstream
	1	-4.4	-79.2		1	37.4	-41.8		65.905	128.16									1	26	-132		1	-49	21			70.901		flt1-/- + Tricain embryo 3	2	7		EC24	173	Upstream
	1	6.6	-92.4		1	26.4	-44		66.9	71.032									1	28	-120		1	-55	18			39.813		flt1-/- + Tricain embryo 4	4	5		EC25	171	Upstream		test: Fisher's exact test
	1	8.8	-114.4		1	30.8	-55		102.773	29.199									1	28	-120		1	-55	18					flt1-/- + Tricain embryo 5	4	5		EC26	0	Downstream		p=0.2529
	1	8.8	-118.8		1	37.4	-68.2		71.927	102.301									1	28	-120		1	-65	18					flt1-/- + Tricain embryo 6	3	7		EC27	0	Downstream
	1	8.8	-127.6		1	44	-81.4		63.013	82.007									1	28	-120		1	-63	18		test: Unpaired t-test Welch's correction			flt1-/- + Tricain embryo 7	3	6
	1	15.4	-138.6		1	57.2	-94.6		93.959	112.7									1	28	-120		1	-57	18		P=0.0177			flt1-/- + Tricain embryo 8	2	6		Golgi angle in vISVs for flt1-/-
	1	17.6	-147.4		1	68.2	-96.8		92.455	130.88									1	28	-120		1	-73	16					flt1-/- + Tricain embryo 9	1	3		EC no.	angle	Orientation
	1	44	-171.6		1	72.6	-99		104.313	91.769									1	28	-120		1	-77	16					flt1-/- + Tricain embryo 10	2	4		EC1	162	Upstream
	1	44	-171.6		1	72.6	-99		51.588	88.943									1	28	-120		1	-80	16					flt1-/- + Tricain embryo 11	3	4		EC2	166	Upstream
	1	44	-171.6		1	72.6	-99		68.024										1	28	-120		1	-87	12					flt1-/- + Tricain embryo 12	3	5		EC3	30	Downstream
	1	44	-171.6		1	72.6	-105.6		30.984										1	28	-120		1	-89	11					flt1-/- + Tricain embryo 13	5	5		EC4	89	None
	1	37.4	-169.4		1	70.4	-101.2		54.09										1	28	-120		1	-90	10					flt1-/- + Tricain embryo 14	3	6		EC5	150	Upstream
	1	39.6	-169.4		1	79.2	-110												1	28	-120		1	-88	14					flt1-/- + Tricain embryo 15	3	6		EC6	160	Upstream
	1	35.2	-169.4		1	79.2	-101.2												1	28	-124		1	-89	11					flt1-/- + Tricain embryo 16	2	4		EC7	175	Upstream
	1	30.8	-165		1	88	-138.6		test:Unpaired t-test with Welch correction										1	28	-124		1	-87	14					flt1-/- + Tricain embryo 17	3	5		EC8	13	Downstream
	1	33	-167.2		1	88	-132		p=0.747										1	28	-124		1	-89	14					flt1-/- + Tricain embryo 18	3	3		EC9	172	Upstream
	1	33	-167.2		1	83.6	-143												1	28	-124		1	-86	17					flt1-/- + Tricain embryo 19	3	4		EC10	176	Upstream
	1	28.6	-169.4		1	74.8	-165												1	28	-124		1	-86	16					flt1-/- + Tricain embryo 20	1	3		EC11	88	None
	1	26.4	-167.2		1	61.6	-176												1	28	-124		1	-89	14					flt1-/- + Tricain embryo 21	2	5		EC12	160	Upstream
	1	15.4	-154		1	44	-184.8												1	28	-124		1	-90	14									EC13	158	Upstream
	1	15.4	-154		1	46.2	-187												1	28	-124		1	-95	11									EC14	22	Downstream
	1	11	-151.8		1	52.8	-180.4												1	28	-124		1	-93	12					test: Fisher’s exact test				EC15	145	None
	1	11	-145.2		1	41.8	-182.6												1	28	-124		1	-88	16					p=0.0225				EC16	168	Upstream
	1	11	-145.2		1	33	-189.2												1	28	-124		1	-88	18									EC17	29	Downstream
	1	8.8	-145.2		1	39.6	-193.6												1	28	-124		1	-88	18									EC18	166	Upstream
	1	6.6	-138.6		1	39.6	-193.6												1	28	-124		1	-87	18									EC19	13	Downstream
	2	0	0		2	0	0												2	0	0		2	0	0									EC20	169	Upstream
	2	0	0		2	4.4	-8.8												2	-4	-4		2	-6	5									EC21	169	Upstream
	2	-4.4	-8.8		2	8.8	-13.2												2	-6	-8		2	-6	6									EC22	169	Upstream
	2	4.4	-28.6		2	13.2	-48.4												2	-6	-8		2	-6	6									EC23	62	None
	2	13.2	-37.4		2	13.2	-52.8												2	-6	-8		2	-4	6									EC24	171	Upstream
	2	30.8	-44		2	19.8	-68.2												2	-6	-8		2	-6	7									EC25	67	None
	2	33	-61.6		2	15.4	-61.6												2	-12	-14		2	-6	8									EC26	89	None
	2	48.4	-96.8		2	13.2	-59.4												2	-12	-16		2	-6	8									EC27	21	Downstream
	2	55	-105.6		2	8.8	-63.8												2	-14	-18		2	-5	6									EC28	170	Upstream
	2	57.2	-118.8		2	8.8	-61.6												2	-16	-30		2	-5	9									EC29	172	Upstream
	2	57.2	-118.8		2	11	-59.4												2	-18	-32		2	-5	9									EC30	172	Upstream
	2	55	-74.8		2	8.8	-63.8												2	-18	-36		2	-5	7									EC31	172	Upstream
	2	81.4	-149.6		2	4.4	-59.4												2	-12	-44		2	-4	8									EC32	19	Downstream
	2	81.4	-149.6		2	6.6	-61.6												2	-12	-54		2	-4	8									EC33	15	Downstream
	2	88	-138.6		2	0	-61.6												2	-12	-56		2	-3	8									EC34	17	Downstream
	2	90.2	-145.2		2	4.4	-70.4												2	-12	-56		2	-3	8									EC35	28	Downstream
	2	77	-143		2	4.4	-66												2	-12	-56		2	-3	6									EC36	166	Upstream
	2	72.6	-140.8		2	2.2	-72.6												2	-12	-68		2	-2	7									EC37	34	None
	2	79.2	-151.8		2	0	-70.4												2	-14	-74		2	-2	7									EC38	77	None
	2	81.4	-160.6		2	8.8	-77												2	-14	-74		2	-2	7									EC39	75	None
	2	83.6	-165		2	13.2	-70.4												2	-14	-74		2	-2	7									EC40	168	Upstream
	2	81.4	-176		2	8.8	-72.6												2	-20	-86		2	-2	7									EC41	171	Upstream
	2	83.6	-178.2		2	8.8	-74.8												2	-20	-100		2	-2	8									EC42	163	Upstream
	2	81.4	-178.2		2	8.8	-74.8												2	-20	-100		2	-3	9									EC43	169	Upstream
	2	85.8	-180.4		2	4.4	-66												2	-20	-102		2	-8	11									EC44	29	Downstream
	2	83.6	-178.2		2	8.8	-66												2	-34	-110		2	-6	11									EC45	65	None
	2	83.6	-187		2	4.4	-66												2	-36	-112		2	-4	8									EC46	151	Upstream
	2	83.6	-187		2	13.2	-81.4												2	-46	-118		2	-4	9									EC47	83	None
	2	83.6	-184.8		2	24.2	-88												2	-46	-120		2	-7	10
	2	79.2	-182.6		2	19.8	-88												2	-46	-120		2	-6	8									test: Chi-square test
	2	83.6	-182.6		2	22	-96.8												2	-46	-120		2	-8	10									p=0.5093
	2	83.6	-182.6		2	22	-88												2	-46	-120		2	-12	12
	2	83.6	-182.6		2	19.8	-88												2	-46	-120		2	-14	13
	2	81.4	-173.8		2	17.6	-72.6												2	-46	-120		2	-16	14
	2	81.4	-176		2	22	-74.8												2	-46	-120		2	-15	12
	2	74.8	-171.6		2	24.2	-90.2												2	-46	-120		2	-19	16
	2	79.2	-189.2		2	26.4	-88												2	-46	-120		2	-20	14
	2	79.2	-189.2		2	17.6	-81.4												2	-54	-128		2	-22	16
	2	77	-184.8		2	22	-88												2	-54	-128		2	-24	20
	2	81.4	-191.4		2	22	-83.6												2	-54	-128		2	-26	23
	2	79.2	-189.2		2	24.2	-79.2												2	-54	-134		2	-28	22
	2	77	-195.8		2	22	-83.6												2	-56	-138		2	-28	22
	2	77	-195.8		2	26.4	-85.8												2	-58	-142		2	-28	24
	2	79.2	-202.4		2	28.6	-77												2	-64	-150		2	-28	24
	2	79.2	-202.4		2	35.2	-90.2												2	-64	-150		2	-30	26
	2	79.2	-204.6		2	52.8	-96.8												2	-70	-158		2	-30	27
	2	79.2	-204.6		2	52.8	-96.8												2	-72	-162		2	-32	28
	2	81.4	-209		2	52.8	-96.8												2	-72	-164		2	-32	29
	2	79.2	-206.8		2	52.8	-96.8												2	-72	-170		2	-32	30
	3	0	0		4	0	0												3	0	0		3	0	0
	3	6.6	-19.8		4	2.2	-13.2												3	0	0		3	-1	0
	3	6.6	-19.8		4	11	-19.8												3	0	-20		3	-1	-1
	3	8.8	-37.4		4	13.2	-22												3	0	-20		3	-3	1
	3	4.4	-33		4	15.4	-28.6												3	2	-36		3	-3	1
	3	0	-33		4	24.2	-41.8												3	2	-36		3	-3	1
	3	6.6	-30.8		4	24.2	-41.8												3	2	-34		3	-1	1
	3	2.2	-17.6		4	19.8	-39.6												3	2	-48		3	-5	1
	3	2.2	-15.4		4	19.8	-33												3	2	-48		3	-4	2
	3	6.6	-22		4	19.8	-33												3	2	-48		3	-7	3
	3	4.4	-33		4	28.6	-33												3	0	-54		3	-15	-6
	3	6.6	-41.8		4	37.4	-44												3	0	-56		3	-29	-10
	3	4.4	-33		4	39.6	-68.2												3	0	-70		3	-42	-13
	3	6.6	-37.4		4	44	-79.2												3	0	-82		3	-47	-16
	3	22	-79.2		4	46.2	-112.2												3	0	-82		3	-41	-15
	3	37.4	-105.6		4	33	-147.4												3	0	-86		3	-44	-16
	3	33	-134.2		4	6.6	-162.8												3	0	-86		3	-45	-17
	3	35.2	-154		4	-33	-173.8												3	-2	-94		3	-45	-17
	3	35.2	-154		4	-57.2	-187												3	-2	-94		3	-49	-18
	3	41.8	-145.2		4	-79.2	-173.8												3	-2	-94		3	-49	-19
	3	41.8	-160.6		4	-88	-173.8												3	-2	-94		3	-51	-21
	3	37.4	-158.4		4	-72.6	-160.6												3	-2	-106		3	-55	-25
	3	39.6	-149.6		4	-46.2	-145.2												3	-2	-114		3	-53	-23
	3	41.8	-154		4	-39.6	-134.2												3	-2	-114		3	-50	-20
	3	41.8	-147.4		4	-48.4	-140.8												3	-2	-114		3	-53	-24
	3	41.8	-147.4		4	-55	-147.4												3	-2	-114		3	-54	-25
	3	39.6	-143		4	-68.2	-156.2												3	-2	-116		3	-55	-24
	3	44	-147.4		4	-74.8	-160.6												3	-4	-118		3	-52	-25
	3	39.6	-145.2		4	-90.2	-178.2												3	-4	-118		3	-53	-23
	3	37.4	-143		4	-94.6	-178.2												3	-4	-118		3	-51	-23
	3	41.8	-154		4	-121	-180.4												3	-4	-118		3	-51	-23
	3	35.2	-145.2		4	-107.8	-178.2												3	-4	-122		3	-53	-25
	3	35.2	-151.8		4	-123.2	-173.8												3	-4	-122		3	-57	-29
	3	35.2	-151.8		4	-112.2	-182.6												3	-4	-122		3	-60	-32
	3	30.8	-158.4		4	-134.2	-182.6												3	-4	-126		3	-57	-31
	3	35.2	-169.4		4	-134.2	-187												3	-4	-126		3	-61	-32
	3	35.2	-169.4		4	-138.6	-182.6												3	-4	-126		3	-64	-37
	3	35.2	-169.4		4	-134.2	-187												3	-4	-126		3	-62	-35
	3	35.2	-162.8		4	-129.8	-184.8												3	-4	-126		3	-64	-37
	3	35.2	-160.6		4	-184.8	-204.6												3	-4	-126		3	-65	-36
	3	35.2	-151.8		4	-191.4	-204.6												3	-4	-126		3	-65	-37
	3	35.2	-147.4		4	-220	-213.4												3	-4	-126		3	-65	-38
	3	30.8	-154		4	-235.4	-213.4												3	-4	-126		3	-63	-37
	3	30.8	-154		4	-224.4	-209												3	-4	-128		3	-63	-37
	3	30.8	-154		4	-209	-204.6												3	-4	-128		3	-65	-38
	3	30.8	-156.2		4	-198	-209												3	-4	-128		3	-65	-37
	3	30.8	-154		4	-200.2	-215.6												3	-4	-128		3	-64	-36
	3	30.8	-154		4	-215.6	-217.8												3	-4	-128		3	-64	-37
	3	30.8	-154		4	-220	-211.2												3	-4	-128		3	-65	-36
	4	0	0		3	0	0												4	0	0		4	0	0
	4	0	4.4		3	8.8	-24.2												4	0	0		4	0	0
	4	-6.6	-4.4		3	13.2	-33												4	0	0		4	0	0
	4	-2.2	4.4		3	8.8	-33												4	0	0		4	0	0
	4	-15.4	-4.4		3	8.8	-33												4	0	0		4	-1	-3
	4	-28.6	-33		3	6.6	-33												4	0	0		4	-10	3
	4	-33	-55		3	11	-39.6												4	-6	-2		4	-12	5
	4	-37.4	-52.8		3	8.8	-39.6												4	-20	-18		4	-15	7
	4	-35.2	-57.2		3	8.8	-39.6												4	-32	-32		4	-17	9
	4	-39.6	-88		3	8.8	-39.6												4	-32	-32		4	-18	9
	4	-35.2	-105.6		3	11	-44												4	-36	-36		4	-13	7
	4	-33	-105.6		3	8.8	-41.8												4	-40	-40		4	-13	7
	4	-33	-118.8		3	8.8	-41.8												4	-46	-40		4	-13	7
	4	-24.2	-136.4		3	8.8	-41.8												4	-54	-40		4	-15	10
	4	-22	-138.6		3	8.8	-41.8												4	-58	-40		4	-21	15
	4	-24.2	-160.6		3	6.6	-48.4												4	-58	-40		4	-26	17
	4	-15.4	-158.4		3	6.6	-48.4												4	-60	-46		4	-29	19
	4	-24.2	-145.2		3	6.6	-50.6												4	-66	-50		4	-29	20
	4	-28.6	-132		3	15.4	-63.8												4	-66	-54		4	-30	21
	4	-30.8	-114.4		3	15.4	-57.2												4	-66	-54		4	-34	24
	4	-33	-110		3	28.6	-72.6												4	-66	-54		4	-41	27
	4	-35.2	-107.8		3	26.4	-72.6												4	-66	-54		4	-54	31
	4	-37.4	-70.4		3	35.2	-81.4												4	-54	-76		4	-55	32
	4	-35.2	-107.8		3	35.2	-77												4	-46	-88		4	-67	33
	4	-35.2	-107.8		3	37.4	-88												4	-46	-88		4	-72	31
	4	-33	-110		3	37.4	-88												4	-46	-88		4	-73	33
	4	-33	-101.2		3	37.4	-90.2												4	-46	-88		4	-76	32
	4	-33	-101.2		3	39.6	-90.2												4	-46	-88		4	-77	32
	4	-35.2	-105.6		3	39.6	-90.2												4	-46	-88		4	-81	31
	4	-37.4	-105.6		3	44	-94.6												4	-46	-88		4	-81	31
	4	-37.4	-105.6		3	48.4	-103.4												4	-46	-88		4	-84	31
	4	-37.4	-105.6		3	44	-103.4												4	-46	-88		4	-89	29
	4	-37.4	-96.8		3	44	-94.6												4	-46	-88		4	-95	26
	4	-37.4	-96.8		3	46.2	-112.2												4	-46	-96		4	-96	25
	4	-39.6	-92.4		3	44	-88												4	-54	-106		4	-100	21
	4	-44	-90.2		3	41.8	-96.8												4	-68	-120		4	-102	21
	4	-44	-101.2		3	39.6	-92.4												4	-78	-132		4	-107	16
	4	-39.6	-110		3	39.6	-90.2												4	-92	-144		4	-110	12
	4	-35.2	-123.2		3	39.6	-81.4												4	-104	-164		4	-110	15
	4	-35.2	-123.2		3	33	-72.6												4	-124	-172		4	-111	14
	4	-37.4	-114.4		3	37.4	-81.4												4	-138	-176		4	-114	13
	4	-68.2	-83.6		3	39.6	-81.4												4	-148	-184		4	-115	11
	4	-57.2	-83.6		3	44	-92.4												4	-158	-186		4	-118	10
	4	-48.4	-92.4		3	39.6	-81.4												4	-172	-186		4	-121	8
	4	-48.4	-92.4		3	44	-83.6												4	-172	-186		4	-118	9
	4	-46.2	-94.6		3	39.6	-85.8												4	-172	-186		4	-118	12
	4	-46.2	-101.2		3	44	-85.8												4	-172	-186		4	-119	11
	4	-37.4	-110		3	44	-85.8												4	-172	-186		4	-117	12
	4	-44	-123.2		3	46.2	-94.6												4	-172	-186		4	-117	12
	5	0	0		5	0	0												4	-184	-194		5	0	0
	5	-4.4	2.2		5	1	0												4	-184	-194		5	0	-1
	5	-4.4	2.2		5	1	-7												5	0	0		5	0	-1
	5	-4.4	4.4		5	2	-8												5	0	-8		5	4	-5
	5	-8.8	4.4		5	2	-8												5	0	-12		5	3	-2
	5	-8.8	4.4		5	-2	-18												5	6	-10		5	-11	8
	5	-4.4	0		5	-6	-26												5	6	-10		5	-13	10
	5	-8.8	0		5	-2	-23												5	6	-10		5	-13	12
	5	-8.8	0		5	-12	-45												5	10	-16		5	-15	12
	5	-4.4	-4.4		5	-20	-54												5	10	-22		5	-30	26
	5	-4.4	-4.4		5	-26	-58												5	10	-22		5	-30	27
	5	-6.6	-4.4		5	-30	-58												5	10	-22		5	-36	27
	5	0	-19.8		5	-34	-59												5	10	-24		5	-38	27
	5	26.4	-37.4		5	-17	-49												5	10	-30		5	-48	24
	5	39.6	-55		5	-18	-52												5	10	-30		5	-46	25
	5	66	-72.6		5	-15	-47												5	10	-30		5	-45	25
	5	52.8	-79.2		5	-8	-45												5	8	-44		5	-43	23
	5	57.2	-74.8		5	-10	-44												5	6	-46		5	-43	25
	5	63.8	-81.4		5	-6	-41												5	6	-54		5	-43	25
	5	63.8	-79.2		5	-1	-37												5	6	-72		5	-40	26
	5	57.2	-70.4		5	-1	-37												5	4	-88		5	-36	27
	5	55	-68.2		5	-1	-37												5	4	-88		5	-36	25
	5	55	-70.4		5	-2	-37												5	-2	-100		5	-36	25
	5	50.6	-61.6		5	1	-37												5	-4	-104		5	-39	27
	5	52.8	-63.8		5	0	-34												5	-4	-104		5	-42	25
	5	41.8	-48.4		5	-1	-35												5	-6	-118		5	-39	27
	5	26.4	-30.8		5	2	-31												5	-10	-130		5	-40	28
	5	22	-30.8		5	0	-38												5	-10	-130		5	-38	28
	5	26.4	-37.4		5	2	-38												5	-12	-132		5	-38	29
	5	19.8	-35.2		5	2	-42												5	-16	-144		5	-41	26
	5	22	-28.6		5	2	-42												5	-16	-144		5	-39	24
	5	17.6	-28.6		5	2	-41												5	-16	-144		5	-41	25
	5	24.2	-30.8		5	2	-41												5	-18	-144		5	-47	22
	5	22	-28.6		5	2	-41												5	-18	-144		5	-47	22
	5	22	-35.2		5	2	-41												5	-14	-166		5	-47	22
	5	17.6	-26.4		5	2	-41												5	-14	-166		5	-48	23
	5	26.4	-37.4		5	2	-41												5	-14	-166		5	-48	20
	5	22	-33		5	2	-41												5	-14	-164		5	-52	21
	5	24.2	-39.6		5	2	-41												5	-14	-164		5	-56	22
	5	22	-37.4		5	2	-41												5	-14	-164		5	-57	22
	5	24.2	-39.6		5	1	-44												5	-14	-164		5	-59	22
	5	19.8	-28.6		5	-6	-49												5	-14	-164		5	-61	22
	5	13.2	-30.8		5	1	-45												5	-6	-184		5	-61	22
	5	13.2	-30.8		5	-5	-47												5	-6	-184		5	-64	21
	5	17.6	-35.2		5	-1	-45												5	-2	-186		5	-64	21
	5	17.6	-30.8		5	-1	-45												5	-2	-186		5	-62	22
	5	17.6	-30.8		5	-8	-50												5	-2	-186		5	-62	22
	5	13.2	-22		5	-2	-43												5	-2	-186		5	-60	22
	5	17.6	-30.8		5	-2	-43												5	-2	-186		5	-61	21
	6	0	0		6	0	0												5	-2	-186		6	0	0
	6	2.2	-6.6		6	-6	4												5	-2	-202		6	-8	2
	6	6.6	-15.4		6	-6	4												5	-2	-202		6	-4	-3
	6	4.4	-8.8		6	-6	4												5	-2	-202		6	1	-4
	6	0	4.4		6	-6	4												6	0	0		6	2	-3
	6	-2.2	8.8		6	-6	4												6	0	0		6	6	-9
	6	0	0		6	-7	1												6	0	0		6	8	-10
	6	2.2	-17.6		6	-7	1												6	0	0		6	9	-12
	6	2.2	-8.8		6	-7	1												6	0	-2		6	11	-13
	6	0	-8.8		6	-7	1												6	-10	-24		6	12	-12
	6	-4.4	-6.6		6	-7	1												6	-10	-24		6	10	-12
	6	-4.4	-6.6		6	-10	-2												6	-10	-24		6	10	-12
	6	-4.4	-6.6		6	-13	-9												6	-18	-36		6	9	-12
	6	-4.4	-6.6		6	-12	-14												6	-30	-44		6	8	-11
	6	-4.4	-6.6		6	-12	-13												6	-30	-44		6	11	-14
	6	8.8	-2.2		6	-14	-19												6	-36	-58		6	12	-16
	6	6.6	-8.8		6	-14	-19												6	-42	-62		6	12	-15
	6	4.4	-8.8		6	-19	-25												6	-50	-70		6	11	-14
	6	4.4	-8.8		6	-19	-25												6	-50	-70		6	14	-16
	6	13.2	-19.8		6	-19	-37												6	-50	-70		6	15	-16
	6	13.2	-22		6	-22	-38												6	-50	-74		6	11	-13
	6	13.2	-22		6	-29	-46												6	-50	-74		6	9	-11
	6	13.2	-13.2		6	-29	-54												6	-50	-74		6	7	-9
	6	11	-17.6		6	-30	-61												6	-50	-74		6	8	-10
	6	13.2	-17.6		6	-27	-56												6	-50	-74		6	7	-9
	6	13.2	-17.6		6	-29	-58												6	-50	-74		6	6	-8
	6	13.2	-17.6		6	-29	-58												6	-50	-74		6	6	-7
	6	13.2	-17.6		6	-31	-63												6	-50	-74		6	7	-9
	6	13.2	-17.6		6	-29	-56												6	-50	-74		6	6	-7
	6	8.8	-15.4		6	-29	-57												6	-50	-74		6	6	-9
	6	11	-17.6		6	-33	-49												6	-52	-88		6	8	-10
	6	13.2	-19.8		6	-33	-49												6	-52	-96		6	8	-10
	6	15.4	-15.4		6	-33	-47												6	-54	-104		6	8	-10
	6	13.2	-15.4		6	-30	-45												6	-54	-104		6	6	-10
	6	13.2	-13.2		6	-29	-45												6	-54	-106		6	6	-10
	6	13.2	-13.2		6	-29	-45												6	-54	-106		6	5	-8
	6	13.2	-17.6		6	-33	-49												6	-52	-118		6	2	-8
	6	13.2	-17.6		6	-33	-49												6	-52	-130		6	2	-8
	6	15.4	-19.8		6	-33	-52												6	-54	-132		6	0	-7
	6	15.4	-17.6		6	-33	-52												6	-40	-132		6	-4	-4
	6	15.4	-17.6		6	-34	-59												6	-38	-132		6	-5	-3
	6	11	-17.6		6	-36	-69												6	-40	-134		6	-5	-4
	6	11	-17.6		6	-36	-69												6	-40	-142		6	-7	-3
	6	11	-17.6		6	-30	-64												6	-40	-142		6	-11	0
	6	8.8	-19.8		6	-30	-64												6	-40	-150		6	-14	5
	6	8.8	-17.6		6	-33	-69												6	-42	-154		6	-16	7
	6	8.8	-17.6		6	-33	-59												6	-42	-158		6	-17	8
	6	13.2	-17.6		6	-32	-58												6	-42	-158		6	-17	10
	6	13.2	-17.6		6	-32	-58												6	-44	-170		6	-17	10
	7	0	0		7	0	0												6	-44	-174		7	0	0
	7	-4.4	4.4		7	-7	-6												6	-44	-174		7	-3	4
	7	-2.2	2.2		7	-7	-6												6	-44	-174		7	1	-2
	7	4.4	-11		7	-19	-15												6	-44	-174		7	0	2
	7	8.8	-17.6		7	-19	-15												6	-44	-174		7	0	4
	7	13.2	-35.2		7	-22	-19												6	-44	-174		7	0	4
	7	13.2	-35.2		7	-30	-22												7	0	0		7	8	-6
	7	6.6	-17.6		7	-30	-22												7	0	0		7	15	-13
	7	13.2	-19.8		7	-30	-21												7	0	0		7	17	-15
	7	11	-19.8		7	-20	-13												7	0	0		7	21	-19
	7	8.8	-8.8		7	-20	-13												7	0	0		7	24	-21
	7	11	-13.2		7	-20	-13												7	-24	-14		7	16	-14
	7	8.8	-13.2		7	-20	-13												7	-46	-44		7	15	-12
	7	8.8	-22		7	-20	-13												7	-58	-50		7	14	-11
	7	8.8	-11		7	-21	-17												7	-58	-50		7	11	-10
	7	13.2	4.4		7	-21	-17												7	-58	-50		7	9	-7
	7	8.8	-8.8		7	-21	-17												7	-74	-72		7	8	-6
	7	4.4	-15.4		7	-21	-17												7	-74	-72		7	11	-9
	7	6.6	-24.2		7	-21	-17												7	-94	-90		7	10	-8
	7	8.8	-26.4		7	-27	-21												7	-94	-90		7	-4	-10
	7	6.6	-26.4		7	-27	-21												7	-104	-100		7	-10	-12
	7	6.6	-17.6		7	-27	-21												7	-112	-112		7	-5	-13
	7	8.8	-22		7	-35	-21												7	-112	-118		7	-8	-15
	7	11	-33		7	-35	-21												7	-116	-130		7	-10	-16
	7	11	-26.4		7	-35	-21												7	-116	-138		7	-11	-17
	7	13.2	-33		7	-35	-21												7	-122	-144		7	-15	-21
	7	13.2	-33		7	-35	-21												7	-122	-146		7	-18	-25
	7	13.2	-33		7	-28	-22												7	-124	-152		7	-22	-32
	7	15.4	-39.6		7	-28	-22												7	-130	-166		7	-14	-20
	7	15.4	-46.2		7	-28	-22												7	-130	-166		7	-14	-23
	7	15.4	-39.6		7	-25	-16												7	-130	-166		7	-10	-21
	7	15.4	-46.2		7	-15	-7												7	-130	-166		7	-12	-20
	7	13.2	-52.8		7	-15	-7												7	-130	-166		7	-14	-21
	7	13.2	-44		7	-15	-7												7	-130	-178		7	-15	-18
	7	13.2	-52.8		7	-15	-7												7	-130	-178		7	-15	-18
	7	8.8	-2.2		7	-26	-12												7	-130	-178		7	-13	-18
	7	8.8	-13.2		7	-26	-12												7	-130	-178		7	-13	-17
	7	8.8	-22		7	-27	-16												7	-130	-178		7	-17	-16
	7	11	-30.8		7	-27	-16												7	-130	-178		7	-19	-18
	7	11	-37.4		7	-27	-16												7	-130	-178		7	-21	-18
	7	11	-37.4		7	-27	-16												7	-130	-178		7	-16	-18
	7	6.6	-44		7	-27	-16												7	-130	-178		7	-18	-19
	7	8.8	-66		7	-19	-14												7	-126	-180		7	-10	-23
	7	11	-48.4		7	-23	-19												7	-114	-186		7	8	-28
	7	11	-35.2		7	-23	-19												7	-104	-186		7	12	-28
	7	4.4	8.8		7	-34	-20												7	-90	-186		7	13	-27
	7	11	-8.8		7	-28	-19												7	-90	-186		7	4	-28
	7	19.8	-41.8		7	-28	-19												7	-82	-186		7	-1	-28
	7	19.8	-48.4		7	-25	-15												7	-98	-186		7	-2	-28
	8	0	0		8	0	0												7	-98	-186		8	0	0
	8	0	-4.4		8	-4	1												7	-98	-186		8	-9	-3
	8	-4.4	-8.8		8	-4	-2												7	-98	-186		8	-14	-5
	8	2.2	-4.4		8	-4	-2												7	-98	-186		8	-16	-7
	8	2.2	-13.2		8	-4	-2												7	-98	-186		8	-16	-7
	8	2.2	-4.4		8	-4	-2												7	-98	-186		8	-16	-7
	8	0	-2.2		8	-4	-2												7	-98	-186		8	-16	-7
	8	-4.4	-8.8		8	-4	-2												7	-98	-186		8	-22	-12
	8	11	0		8	-4	-2												8	0	0		8	-26	-15
	8	8.8	-13.2		8	-4	-2												8	-4	-4		8	-29	-15
	8	-4.4	-17.6		8	-4	-11												8	-12	-18		8	-33	-13
	8	13.2	-17.6		8	-1	4												8	-12	-18		8	-43	-13
	8	17.6	-37.4		8	-8	-15												8	-12	-18		8	-44	-11
	8	-6.6	-61.6		8	-8	-15												8	-22	-26		8	-46	-10
	8	22	-79.2		8	-8	-15												8	-22	-26		8	-51	-11
	8	30.8	-94.6		8	-12	-32												8	-22	-26		8	-54	-13
	8	41.8	-101.2		8	-12	-32												8	-24	-26		8	-57	-18
	8	39.6	-105.6		8	-12	-32												8	-42	-48		8	-57	-18
	8	35.2	-110		8	-13	-23												8	-60	-64		8	-57	-16
	8	44	-116.6		8	-13	-23												8	-60	-64		8	-59	-18
	8	37.4	-105.6		8	-13	-34												8	-72	-70		8	-58	-18
	8	33	-101.2		8	-15	-31												8	-86	-72		8	-60	-20
	8	30.8	-94.6		8	-15	-31												8	-96	-86		8	-60	-20
	8	24.2	-88		8	-15	-31												8	-90	-104		8	-60	-25
	8	26.4	-88		8	-12	-31												8	-88	-122		8	-61	-24
	8	30.8	-96.8		8	-12	-9												8	-92	-150		8	-65	-22
	8	39.6	-103.4		8	-8	-3												8	-90	-172		8	-73	-28
	8	46.2	-123.2		8	-10	-14												8	-92	-172		8	-73	-28
	8	39.6	-114.4		8	-10	-14												8	-96	-174		8	-81	-30
	8	44	-112.2		8	-13	-26												8	-94	-158		8	-89	-33
	8	41.8	-110		8	-13	-41												8	-94	-160		8	-99	-34
	8	39.6	-105.6		8	-9	-25												8	-94	-160		8	-106	-34
	8	39.6	-112.2		8	-11	-31												8	-94	-164		8	-113	-34
	8	37.4	-105.6		8	-11	-46												8	-94	-164		8	-119	-32
	8	48.4	-114.4		8	-11	-46												8	-94	-164		8	-126	-29
	8	35.2	-116.6		8	-11	-58												8	-94	-164		8	-126	-28
	8	37.4	-114.4		8	-11	-51												8	-94	-164		8	-129	-27
	8	37.4	-110		8	-11	-51												8	-94	-164		8	-132	-27
	8	39.6	-110		8	-12	-41												8	-94	-164		8	-141	-24
	8	39.6	-118.8		8	-15	-40												8	-94	-164		8	-145	-19
	8	35.2	-110		8	-15	-40												8	-94	-164		8	-154	-14
	8	37.4	-107.8		8	-15	-40												8	-100	-170		8	-161	-12
	8	35.2	-114.4		8	-15	-41												8	-100	-170		8	-164	-11
	8	30.8	-114.4		8	-15	-41												8	-100	-170		8	-167	-10
	8	39.6	-116.6		8	-15	-41												8	-100	-170		8	-170	-10
	8	35.2	-116.6		8	-12	-34												8	-100	-170		8	-174	-9
	8	35.2	-114.4		8	-15	-26												8	-100	-170		8	-175	-7
	8	35.2	-114.4		8	-12	-41												8	-100	-170		8	-177	-7
	8	30.8	-114.4		8	-12	-31												8	-100	-170		8	-177	-7
	9	0	0		9	0	0												8	-100	-170		9	0	0
	9	2.2	0		9	0	0												8	-100	-170		9	0	2
	9	4.4	0		9	0	0												8	-100	-170		9	0	2
	9	-2.2	-2.2		9	-3	-3												8	-100	-170		9	-2	3
	9	0	-8.8		9	-3	-3												8	-100	-170		9	-4	6
	9	0	-8.8		9	-3	-3												8	-100	-172		9	-3	2
	9	26.4	-24.2		9	-3	-3												8	-100	-172		9	-3	2
	9	46.2	-41.8		9	-5	2												8	-100	-172		9	-1	5
	9	55	-37.4		9	-8	-7												8	-100	-172		9	-1	7
	9	50.6	-44		9	-10	-20												8	-100	-172		9	-3	7
	9	46.2	-41.8		9	-10	-25												9	0	0		9	-3	8
	9	57.2	-41.8		9	-14	-32												9	6	-14		9	-6	11
	9	57.2	-41.8		9	-14	-32												9	6	-14		9	-6	11
	9	48.4	-41.8		9	-14	-32												9	12	-30		9	-6	13
	9	63.8	-39.6		9	-17	-35												9	12	-30		9	-8	14
	9	57.2	-48.4		9	-15	-33												9	12	-30		9	-11	19
	9	70.4	-46.2		9	-15	-37												9	12	-30		9	-14	24
	9	79.2	-66		9	-8	-37												9	12	-30		9	-13	22
	9	83.6	-70.4		9	-18	-34												9	12	-30		9	-18	28
	9	83.6	-92.4		9	-17	-32												9	12	-30		9	-18	28
	9	83.6	-125.4		9	-15	-44												9	10	-38		9	-19	30
	9	77	-149.6		9	-16	-57												9	10	-38		9	-13	21
	9	79.2	-149.6		9	-16	-57												9	10	-38		9	-19	28
	9	79.2	-158.4		9	-16	-60												9	22	-52		9	-18	27
	9	74.8	-162.8		9	-16	-67												9	22	-52		9	-20	29
	9	74.8	-154		9	-16	-67												9	22	-52		9	-22	29
	9	79.2	-167.2		9	-8	-76												9	26	-62		9	-16	25
	9	72.6	-162.8		9	-5	-89												9	26	-62		9	-20	28
	9	81.4	-167.2		9	-3	-93												9	26	-62		9	-21	29
	9	79.2	-167.2		9	-1	-100												9	26	-62		9	-24	32
	9	77	-184.8		9	0	-95												9	26	-62		9	-24	32
	9	77	-184.8		9	3	-98												9	26	-62		9	-24	31
	9	59.4	-187		9	9	-102												9	26	-62		9	-27	32
	9	59.4	-187		9	11	-110												9	26	-62		9	-24	33
	9	55	-215.6		9	15	-116												9	26	-62		9	-24	31
	9	55	-215.6		9	30	-129												9	26	-62		9	-27	34
	9	52.8	-222.2		9	37	-135												9	26	-62		9	-27	34
	9	52.8	-222.2		9	31	-142												9	26	-74		9	-30	37
	9	48.4	-226.6		9	37	-154												9	26	-74		9	-30	37
	9	39.6	-233.2		9	38	-159												9	26	-76		9	-36	42
	9	39.6	-237.6		9	38	-159												9	26	-76		9	-33	40
	9	37.4	-239.8		9	37	-152												9	26	-76		9	-35	39
	9	35.2	-237.6		9	37	-152												9	26	-76		9	-35	41
	9	30.8	-233.2		9	37	-157												9	26	-76		9	-35	41
	9	30.8	-233.2		9	44	-159												9	26	-76		9	-34	37
	9	26.4	-224.4		9	48	-165												9	26	-76		9	-34	42
	9	26.4	-224.4		9	48	-165												9	26	-76		9	-35	42
	9	19.8	-222.2		9	48	-165												9	26	-76		9	-35	42
	9	26.4	-222.2		9	47	-160												9	26	-76		9	-35	42
	10	0	0		10	0	0												9	26	-76		10	0	0
	10	0	-13.2		10	0	0												9	26	-76		10	0	0
	10	-2.2	-24.2		10	0	0												9	26	-76		10	-1	3
	10	-4.4	-17.6		10	5	0												9	26	-80		10	-1	3
	10	0	-22		10	-4	-7												9	26	-80		10	-1	3
	10	0	-22		10	5	-7												9	26	-80		10	-1	3
	10	-4.4	-13.2		10	9	-15												9	26	-80		10	0	1
	10	-8.8	-19.8		10	9	-15												9	26	-80		10	0	1
	10	0	-22		10	9	-15												9	26	-80		10	5	-5
	10	-4.4	-33		10	9	-15												9	24	-80		10	9	-7
	10	-2.2	-33		10	9	-15												9	24	-80		10	8	-8
	10	11	-30.8		10	8	-11												9	24	-80		10	8	-8
	10	24.2	-48.4		10	8	-11												10	0	0		10	8	-8
	10	11	-57.2		10	8	-11												10	0	0		10	10	-10
	10	17.6	-50.6		10	8	-11												10	-4	10		10	9	-11
	10	15.4	-55		10	8	-11												10	-4	8		10	9	-11
	10	22	-50.6		10	8	-11												10	-6	6		10	9	-11
	10	33	-61.6		10	7	-5												10	-6	6		10	9	-11
	10	39.6	-74.8		10	4	-3												10	-6	6		10	8	-12
	10	46.2	-79.2		10	4	-3												10	-6	6		10	8	-15
	10	46.2	-79.2		10	4	-3												10	-20	-10		10	5	-9
	10	55	-92.4		10	11	-11												10	-28	-10		10	7	-16
	10	61.6	-94.6		10	4	-19												10	-42	-14		10	7	-14
	10	57.2	-92.4		10	4	-19												10	-44	-36		10	5	-14
	10	66	-92.4		10	9	-21												10	-44	-36		10	4	-12
	10	66	-92.4		10	9	-21												10	-46	-54		10	6	-15
	10	57.2	-92.4		10	13	-23												10	-46	-54		10	5	-15
	10	52.8	-83.6		10	16	-37												10	-46	-54		10	9	-16
	10	55	-88		10	19	-46												10	-48	-54		10	9	-16
	10	55	-83.6		10	23	-57												10	-48	-54		10	8	-16
	10	61.6	-83.6		10	24	-68												10	-68	-62		10	7	-15
	10	77	-94.6		10	24	-68												10	-68	-62		10	3	-11
	10	81.4	-96.8		10	21	-77												10	-80	-66		10	8	-15
	10	92.4	-110		10	20	-83												10	-86	-72		10	6	-12
	10	96.8	-118.8		10	17	-96												10	-106	-76		10	6	-13
	10	105.6	-140.8		10	17	-100												10	-114	-84		10	7	-15
	10	107.8	-132		10	17	-100												10	-114	-84		10	7	-15
	10	103.4	-129.8		10	17	-100												10	-120	-88		10	6	-14
	10	103.4	-129.8		10	14	-117												10	-120	-88		10	4	-14
	10	103.4	-129.8		10	13	-125												10	-122	-88		10	5	-17
	10	101.2	-138.6		10	13	-128												10	-122	-88		10	5	-17
	10	105.6	-145.2		10	13	-128												10	-126	-88		10	5	-18
	10	110	-158.4		10	13	-128												10	-126	-88		10	9	-25
	10	107.8	-140.8		10	13	-136												10	-130	-88		10	7	-23
	10	110	-147.4		10	13	-136												10	-130	-88		10	7	-22
	10	107.8	-134.2		10	13	-136												10	-130	-88		10	6	-20
	10	107.8	-145.2		10	13	-136												10	-130	-88		10	9	-24
	10	105.6	-127.6		10	13	-136												10	-130	-88		10	9	-27
	10	105.6	-127.6		10	13	-136												10	-134	-88		10	9	-28
	11	0	0		11	0	0												10	-134	-88		11	0	0
	11	13.2	-6.6		11	0	0												10	-134	-88		11	-2	2
	11	11	-30.8		11	0	0												10	-134	-88		11	-2	2
	11	17.6	-22		11	0	0												10	-134	-88		11	3	5
	11	19.8	-15.4		11	0	0												10	-134	-88		11	1	4
	11	22	-6.6		11	-4	-9												10	-138	-90		11	4	-1
	11	22	-6.6		11	-18	-8												10	-138	-90		11	3	1
	11	19.8	-8.8		11	-4	-9												10	-138	-90		11	5	-3
	11	22	-4.4		11	-12	-8												10	-138	-90		11	6	0
	11	19.8	-4.4		11	-12	-8												10	-138	-90		11	0	6
	11	15.4	-6.6		11	-12	-8												10	-142	-94		11	-7	8
	11	24.2	-2.2		11	-2	-2												10	-142	-94		11	-12	10
	11	19.8	-6.6		11	-6	-5												10	-142	-100		11	-24	12
	11	8.8	-6.6		11	-6	-5												10	-148	-102		11	-29	9
	11	19.8	-11		11	-17	-14												11	0	0		11	-33	6
	11	17.6	-11		11	-17	-14												11	0	0		11	-36	3
	11	19.8	-11		11	-29	-22												11	0	0		11	-36	-3
	11	15.4	-6.6		11	-29	-22												11	0	0		11	-36	-1
	11	19.8	-6.6		11	-29	-22												11	0	0		11	-45	-2
	11	19.8	-13.2		11	-29	-22												11	0	0		11	-47	-5
	11	15.4	-13.2		11	-29	-22												11	0	0		11	-46	-4
	11	17.6	-19.8		11	-29	-22												11	0	0		11	-50	-7
	11	6.6	-19.8		11	-29	-22												11	-34	-14		11	-47	-8
	11	13.2	-37.4		11	-32	-30												11	-34	-16		11	-53	-6
	11	13.2	-37.4		11	-32	-30												11	-52	-32		11	-58	-8
	11	8.8	-37.4		11	-32	-30												11	-62	-40		11	-55	-9
	11	2.2	-48.4		11	-32	-30												11	-62	-40		11	-55	-9
	11	6.6	-61.6		11	-32	-30												11	-84	-60		11	-55	-9
	11	13.2	-77		11	-32	-30												11	-84	-60		11	-61	-9
	11	17.6	-85.8		11	-32	-30												11	-84	-60		11	-61	-8
	11	15.4	-96.8		11	-32	-30												11	-84	-60		11	-60	-11
	11	15.4	-96.8		11	-36	-35												11	-96	-88		11	-56	-8
	11	8.8	-107.8		11	-36	-35												11	-90	-92		11	-41	-6
	11	0	-138.6		11	-36	-35												11	-84	-110		11	-37	-2
	11	2.2	-151.8		11	-36	-35												11	-84	-112		11	-37	-7
	11	4.4	-140.8		11	-36	-35												11	-88	-124		11	-33	-2
	11	-6.6	-160.6		11	-36	-35												11	-88	-124		11	-29	1
	11	-6.6	-187		11	-44	-47												11	-88	-124		11	-27	1
	11	-11	-180.4		11	-44	-47												11	-82	-128		11	-25	2
	11	-4.4	-187		11	-39	-35												11	-82	-144		11	-22	2
	11	-2.2	-191.4		11	-44	-45												11	-82	-144		11	-27	-1
	11	-2.2	-191.4		11	-39	-36												11	-76	-148		11	-26	-1
	11	-2.2	-191.4		11	-39	-36												11	-76	-156		11	-32	-1
	11	-2.2	-209		11	-39	-36												11	-74	-162		11	-37	-5
	11	2.2	-204.6		11	-39	-42												11	-74	-176		11	-45	-9
	11	0	-200.2		11	-39	-42												11	-76	-182		11	-51	-11
	11	0	-200.2		11	-45	-52												11	-76	-182		11	-55	-16
	11	-6.6	-200.2		11	-36	-57												11	-76	-182		11	-55	-15
	11	-2.2	-204.6		11	-36	-57												11	-76	-180		11	-55	-16
	12	0	0		12	0	0												11	-76	-180		12	0	0
	12	-4.4	-15.4		12	0	0												11	-76	-180		12	-1	1
	12	-17.6	-52.8		12	0	0												11	-76	-180		12	-4	2
	12	-13.2	-57.2		12	8	-4												11	-76	-180		12	-7	3
	12	-17.6	-61.6		12	8	-4												11	-76	-180		12	0	4
	12	-17.6	-77		12	5	0												11	-58	-180		12	-1	3
	12	-13.2	-72.6		12	5	0												11	-42	-190		12	-4	2
	12	-8.8	-88		12	5	0												11	-42	-190		12	-6	3
	12	-13.2	-77		12	5	0												11	-32	-192		12	-13	1
	12	-8.8	-83.6		12	5	0												11	-22	-192		12	-13	-1
	12	-13.2	-90.2		12	5	0												11	-12	-198		12	-8	2
	12	-13.2	-90.2		12	5	0												11	-2	-198		12	-4	1
	12	-13.2	-90.2		12	6	-4												11	-2	-198		12	-8	3
	12	-13.2	-90.2		12	6	-4												11	-2	-200		12	-7	2
	12	-13.2	-90.2		12	6	-4												11	-2	-200		12	-3	2
	12	-13.2	-90.2		12	6	-4												11	-2	-200		12	-7	4
	12	-13.2	-90.2		12	6	-4												12	0	0		12	-9	3
	12	-13.2	-90.2		12	6	-4												12	-5	-4		12	-19	2
	12	-13.2	-83.6		12	9	-9												12	-9	-5		12	-19	2
	12	-19.8	-88		12	11	-16												12	-17	-10		12	-26	0
	12	-17.6	-94.6		12	11	-16												12	-17	-10		12	-29	-1
	12	-17.6	-85.8		12	11	-16												12	-20	-16		12	-30	-3
	12	-17.6	-85.8		12	11	-16												12	-20	-18		12	-38	-4
	12	-17.6	-81.4		12	11	-16												12	-20	-18		12	-36	-3
	12	-11	-90.2		12	5	-18												12	-22	-24		12	-38	-4
	12	-11	-90.2		12	9	-16												12	-22	-26		12	-42	-5
	12	-11	-90.2		12	9	-16												12	-17	-29		12	-43	-6
	12	-4.4	-83.6		12	21	-16												12	-17	-30		12	-45	-7
	12	-11	-90.2		12	21	-16												12	-13	-33		12	-42	-5
	12	-8.8	-90.2		12	21	-16												12	-9	-37		12	-37	-6
	12	-15.4	-85.8		12	21	-16												12	-9	-38		12	-43	-6
	12	-11	-90.2		12	11	-16												12	-9	-42		12	-36	-3
	12	-11	-90.2		12	11	-16												12	-4	-49		12	-36	-3
	12	-8.8	-94.6		12	19	-16												12	-4	-50		12	-36	-2
	12	-8.8	-101.2		12	19	-16												12	-4	-50		12	-32	1
	12	-15.4	-96.8		12	19	-16												12	-4	-50		12	-35	-3
	12	-13.2	-103.4		12	19	-16												12	-6	-56		12	-28	0
	12	-17.6	-101.2		12	19	-16												12	-12	-65		12	-32	-1
	12	-17.6	-101.2		12	19	-16												12	-17	-68		12	-32	-3
	12	-17.6	-103.4		12	32	-21												12	-17	-68		12	-40	-6
	12	-19.8	-99		12	40	-17												12	-17	-68		12	-41	-6
	12	-19.8	-99		12	46	-18												12	-17	-68		12	-50	-9
	12	-15.4	-96.8		12	46	-18												12	-17	-68		12	-50	-8
	12	-22	-94.6		12	46	-24												12	-17	-68		12	-56	-12
	12	-22	-92.4		12	46	-24												12	-17	-68		12	-61	-13
	12	-22	-101.2		12	52	-35												12	-17	-68		12	-59	-12
	12	-19.8	-103.4		12	52	-35												12	-29	-72		12	-61	-14
	12	-22	-105.6		12	52	-35												12	-49	-76		12	-61	-13
	12	-19.8	-105.6		12	52	-35												12	-65	-85		12	-61	-13
	13	0	0		13	0	0												12	-76	-93		13	0	0
	13	-4.4	-6.6		13	-1	0												12	-76	-93		13	-12	15
	13	-4.4	-15.4		13	-1	0												12	-76	-93		13	-15	18
	13	-4.4	-28.6		13	-1	0												12	-76	-93		13	-15	18
	13	0	-72.6		13	5	-8												12	-76	-93		13	-15	18
	13	4.4	-81.4		13	5	-8												12	-88	-98		13	-15	18
	13	13.2	-85.8		13	12	-4												12	-97	-101		13	-20	24
	13	11	-83.6		13	4	-5												12	-105	-102		13	-22	27
	13	13.2	-88		13	4	-5												12	-112	-106		13	-22	27
	13	8.8	-92.4		13	4	-5												12	-120	-106		13	-22	27
	13	8.8	-90.2		13	4	-5												12	-128	-106		13	-22	27
	13	8.8	-90.2		13	4	-5												12	-128	-106		13	-22	27
	13	8.8	-90.2		13	4	-5												12	-128	-106		13	-20	27
	13	8.8	-90.2		13	4	-5												12	-130	-106		13	-20	27
	13	4.4	-83.6		13	-4	-1												12	-130	-106		13	-20	27
	13	6.6	-83.6		13	-4	-1												12	-130	-106		13	-23	28
	13	6.6	-83.6		13	4	-11												12	-130	-106		13	-23	28
	13	11	-88		13	8	-23												12	-130	-106		13	-21	26
	13	6.6	-90.2		13	8	-20												13	0	0		13	-22	24
	13	17.6	-90.2		13	25	-35												13	0	0		13	-22	24
	13	6.6	-92.4		13	25	-35												13	0	0		13	-22	24
	13	8.8	-99		13	26	-46												13	-2	-12		13	-24	21
	13	11	-94.6		13	33	-57												13	-6	-30		13	-27	19
	13	4.4	-90.2		13	33	-57												13	-10	-44		13	-30	18
	13	-2.2	-72.6		13	33	-57												13	-10	-66		13	-32	19
	13	0	-79.2		13	33	-57												13	-10	-68		13	-38	16
	13	13.2	-96.8		13	33	-57												13	-10	-68		13	-39	19
	13	6.6	-101.2		13	33	-57												13	-16	-72		13	-39	16
	13	8.8	-99		13	38	-62												13	-18	-74		13	-42	18
	13	13.2	-99		13	49	-72												13	-18	-74		13	-54	14
	13	13.2	-99		13	51	-79												13	-18	-72		13	-51	13
	13	17.6	-101.2		13	55	-96												13	-20	-74		13	-47	15
	13	17.6	-103.4		13	55	-96												13	-24	-78		13	-46	17
	13	17.6	-94.6		13	55	-96												13	-30	-86		13	-52	15
	13	17.6	-94.6		13	55	-96												13	-30	-100		13	-46	16
	13	15.4	-90.2		13	58	-101												13	-32	-102		13	-50	16
	13	15.4	-90.2		13	58	-101												13	-34	-108		13	-51	17
	13	15.4	-90.2		13	58	-101												13	-34	-120		13	-54	14
	13	8.8	-81.4		13	58	-112												13	-34	-120		13	-56	16
	13	13.2	-85.8		13	57	-105												13	-30	-128		13	-66	14
	13	8.8	-79.2		13	57	-105												13	-34	-128		13	-68	15
	13	6.6	-74.8		13	59	-113												13	-34	-128		13	-71	14
	13	4.4	-66		13	59	-113												13	-36	-134		13	-72	17
	13	2.2	-57.2		13	59	-113												13	-40	-134		13	-81	13
	13	2.2	-63.8		13	59	-119												13	-42	-136		13	-81	16
	13	2.2	-59.4		13	59	-119												13	-42	-136		13	-82	21
	13	8.8	-81.4		13	59	-119												13	-42	-140		13	-86	20
	13	13.2	-81.4		13	59	-119												13	-42	-140		13	-86	23
	13	13.2	-81.4		13	59	-110												13	-36	-142		13	-86	24
	14	0	0		14	0	0												13	-36	-150		14	0	0
	14	-4	1		14	-8	-2												13	-34	-160		14	-11	-4
	14	-3	0		14	-11	-5												13	-34	-166		14	-14	-4
	14	1	1		14	-10	-5												13	-34	-172		14	-14	-2
	14	-6	7		14	-11	-4												13	-34	-172		14	-15	-3
	14	-8	-4		14	-9	-3												13	-34	-172		14	-18	-4
	14	-3	1		14	-13	-8												13	-34	-172		14	-15	-3
	14	-4	-5		14	-15	-8												13	-34	-172		14	-8	0
	14	-6	-16		14	-14	-7												13	-34	-172		14	-10	0
	14	-7	-14		14	-14	-9												13	-36	-176		14	-13	-1
	14	-7	-14		14	-18	-4												13	-42	-192		14	-13	-1
	14	-8	-14		14	-19	-9												13	-46	-200		14	-22	-4
	14	-8	-14		14	-17	-5												13	-46	-202		14	-22	-4
	14	-8	-14		14	-18	-9												13	-50	-208		14	-25	-7
	14	-12	-9		14	-18	-12												13	-50	-208		14	-23	-7
	14	-2	-7		14	-31	-13												13	-50	-208		14	-24	-5
	14	-6	7		14	-38	-10												13	-50	-208		14	-25	-7
	14	-7	1		14	-44	-15												13	-50	-210		14	-27	-9
	14	-1	-4		14	-42	-10												13	-50	-230		14	-27	-11
	14	-10	5		14	-42	-10												13	-50	-230		14	-29	-11
	14	-8	-3		14	-47	-11												14	0	0		14	-31	-12
	14	-2	-7		14	-47	-17												14	0	0		14	-38	-17
	14	-4	-5		14	-46	-16												14	0	0		14	-39	-19
	14	-7	3		14	-48	-15												14	4	-10		14	-43	-23
	14	-11	-2		14	-50	-19												14	6	-16		14	-50	-26
	14	-9	1		14	-46	-21												14	6	-16		14	-50	-28
	14	-4	0		14	-45	-38												14	8	-16		14	-49	-27
	14	-9	3		14	-45	-29												14	18	-20		14	-49	-27
	14	-5	-3		14	-42	-31												14	18	-20		14	-49	-29
	14	-6	-8		14	-42	-27												14	18	-20		14	-73	-41
	14	-7	-7		14	-40	-35												14	22	-26		14	-68	-39
	14	-7	-7		14	-40	-35												14	26	-32		14	-66	-39
	14	-7	-7		14	-40	-35												14	28	-36		14	-61	-37
	14	-12	-21		14	-46	-34												14	30	-42		14	-60	-37
	14	-14	-26		14	-46	-34												14	30	-42		14	-63	-38
	14	-9	-9		14	-50	-41												14	30	-48		14	-66	-38
	14	-10	-16		14	-50	-48												14	30	-48		14	-73	-41
	14	-12	-16		14	-50	-48												14	30	-48		14	-74	-43
	14	-17	-16		14	-56	-47												14	30	-50		14	-75	-45
	14	-17	-14		14	-60	-57												14	30	-50		14	-75	-45
	14	-17	-15		14	-60	-64												14	32	-54		14	-75	-45
	14	-19	-19		14	-61	-52												14	32	-60		14	-75	-45
	14	-19	-19		14	-64	-64												14	32	-60		14	-75	-41
	14	-19	-19		14	-64	-64												14	32	-64		14	-76	-40
	14	-23	-24		14	-63	-69												14	32	-70		14	-76	-36
	14	-29	-35		14	-66	-72												14	30	-70		14	-74	-33
	14	-28	-36		14	-67	-75												14	30	-72		14	-76	-32
	14	-30	-41		14	-64	-73												14	30	-72		14	-74	-28
	14	-27	-42		14	-65	-73												14	30	-72		14	-73	-25
	15	0	0		15	0	0												14	30	-72		15	0	0
	15	-1	-10		15	0	0												14	30	-72		15	0	0
	15	-3	-6		15	0	0												14	26	-78		15	-3	2
	15	2	-5		15	0	0												14	26	-78		15	-4	3
	15	-12	16		15	0	0												14	26	-84		15	-4	3
	15	-7	1		15	0	5												14	24	-84		15	-3	7
	15	-5	0		15	0	13												14	20	-88		15	-1	6
	15	-5	-4		15	-1	4												14	16	-94		15	-6	10
	15	-5	-4		15	-1	4												14	16	-96		15	-6	10
	15	-5	-13		15	-1	4												14	16	-96		15	-9	12
	15	-3	-9		15	-2	10												14	16	-100		15	-11	16
	15	-3	-9		15	-4	0												14	16	-106		15	-15	19
	15	-3	-17		15	-4	0												14	16	-114		15	-20	23
	15	-3	-20		15	-3	5												14	20	-120		15	-23	25
	15	-3	-23		15	-13	-16												14	20	-122		15	-28	29
	15	1	-16		15	-13	-16												14	20	-122		15	-39	31
	15	-4	-21		15	-18	-30												14	20	-122		15	-43	32
	15	-4	-22		15	-18	-30												14	20	-122		15	-46	30
	15	-1	-25		15	-19	-30												14	20	-124		15	-49	30
	15	-3	-34		15	-19	-35												14	20	-124		15	-47	31
	15	-4	-29		15	-22	-29												14	20	-130		15	-47	32
	15	-3	-23		15	-20	-29												14	20	-130		15	-46	31
	15	-5	-31		15	-42	-44												15	0	0		15	-46	32
	15	-5	-19		15	-44	-44												15	0	0		15	-45	33
	15	-6	-21		15	-47	-47												15	-4	-12		15	-49	33
	15	-3	-16		15	-46	-39												15	-8	-22		15	-48	34
	15	-3	-18		15	-40	-50												15	-8	-22		15	-46	35
	15	-6	-9		15	-37	-56												15	-6	-20		15	-46	34
	15	-8	-16		15	-32	-61												15	-6	-26		15	-47	37
	15	-8	-19		15	-32	-61												15	-8	-44		15	-59	37
	15	-8	-16		15	-32	-61												15	-10	-48		15	-70	33
	15	-8	-16		15	-32	-61												15	-12	-50		15	-76	32
	15	-8	-16		15	-32	-61												15	-12	-50		15	-85	31
	15	-8	-12		15	-27	-74												15	-12	-50		15	-85	27
	15	-8	-14		15	-20	-88												15	-12	-56		15	-87	28
	15	-11	-7		15	-19	-90												15	-12	-86		15	-100	27
	15	-11	-10		15	-19	-90												15	-18	-98		15	-102	28
	15	-9	-16		15	-19	-90												15	-18	-98		15	-105	24
	15	-6	-21		15	-17	-101												15	-18	-98		15	-105	25
	15	-8	-12		15	-19	-96												15	-18	-100		15	-99	28
	15	-6	-22		15	-19	-96												15	-20	-116		15	-102	29
	15	-9	-17		15	-18	-95												15	-28	-134		15	-104	30
	15	-9	-20		15	-18	-95												15	-30	-134		15	-106	31
	15	-10	-17		15	-18	-95												15	-32	-134		15	-111	33
	15	-8	-16		15	-18	-95												15	-32	-134		15	-120	32
	15	-12	-19		15	-18	-95												15	-68	-134		15	-119	35
	15	-19	-10		15	-18	-95												15	-68	-134		15	-124	34
	15	-14	-17		15	-13	-100												15	-58	-154		15	-122	37
	15	-13	-15		15	-13	-100												15	-44	-162		15	-118	39
	16	0	0		16	0	0												15	-34	-178		16	0	0
	16	8	8		16	-2	-4												15	-34	-178		16	0	0
	16	6	15		16	-2	-4												15	-48	-188		16	1	2
	16	-2	-1		16	-2	-4												15	-48	-188		16	4	1
	16	4	-10		16	2	-10												15	-50	-188		16	4	-4
	16	2	2		16	4	-7												15	-50	-188		16	4	-5
	16	4	5		16	4	-7												15	-50	-188		16	3	-7
	16	4	2		16	4	-7												15	-50	-188		16	2	-5
	16	-2	-11		16	6	-18												15	-48	-194		16	2	-5
	16	-6	-10		16	11	-22												15	-56	-194		16	10	-4
	16	-4	-10		16	11	-22												15	-64	-176		16	5	-7
	16	5	-10		16	9	-21												15	-64	-166		16	8	-5
	16	1	1		16	15	-26												15	-64	-166		16	7	-4
	16	4	7		16	28	-12												15	-64	-166		16	6	0
	16	1	-2		16	33	-17												15	-64	-166		16	4	-1
	16	-2	-11		16	33	-17												15	-64	-166		16	0	3
	16	3	-3		16	33	-17												15	-64	-166		16	2	11
	16	3	-3		16	37	-22												15	-62	-168		16	-3	3
	16	3	-3		16	39	-26												15	-60	-172		16	-4	4
	16	0	-9		16	39	-26												15	-60	-180		16	-5	6
	16	3	-14		16	42	-24												15	-60	-180		16	-4	10
	16	-10	-15		16	42	-24												15	-60	-180		16	-4	14
	16	0	-13		16	42	-24												15	-60	-180		16	-5	7
	16	1	-13		16	42	-27												15	-60	-180		16	-1	11
	16	1	-13		16	42	-27												16	0	0		16	1	15
	16	1	-13		16	45	-29												16	4	-12		16	-7	19
	16	-3	-15		16	45	-29												16	4	-12		16	-13	12
	16	2	-11		16	45	-29												16	0	-14		16	-11	12
	16	4	-10		16	45	-33												16	0	-14		16	-8	15
	16	4	-7		16	46	-43												16	6	-16		16	-14	11
	16	5	-6		16	46	-36												16	12	-24		16	-12	14
	16	0	-13		16	46	-40												16	12	-24		16	-11	14
	16	2	-11		16	46	-40												16	16	-46		16	-12	19
	16	5	-10		16	47	-42												16	0	-58		16	-18	12
	16	9	-7		16	47	-42												16	0	-58		16	-20	11
	16	5	-4		16	49	-50												16	-12	-64		16	-16	14
	16	8	0		16	49	-40												16	-12	-64		16	-17	16
	16	9	8		16	49	-40												16	-20	-72		16	-26	10
	16	4	0		16	46	-31												16	-26	-82		16	-28	7
	16	12	15		16	46	-39												16	-34	-88		16	-23	6
	16	15	23		16	44	-28												16	-38	-92		16	-22	12
	16	12	23		16	44	-28												16	-46	-98		16	-29	4
	16	12	15		16	47	-34												16	-52	-104		16	-28	9
	16	10	12		16	47	-34												16	-62	-120		16	-35	10
	16	10	15		16	47	-34												16	-70	-132		16	-37	1
	16	9	13		16	45	-27												16	-76	-144		16	-31	4
	16	8	10		16	45	-27												16	-76	-144		16	-38	1
	16	8	6		16	46	-37												16	-76	-144		16	-48	-13
	16	6	11		16	46	-37												16	-76	-144		16	-50	-26
	17	0	0		17	0	0												16	-76	-144		17	0	0
	17	0	0		17	-3	0												16	-76	-144		17	-7	-3
	17	-2	-3		17	-3	0												16	-72	-138		17	-9	-2
	17	-10	-10		17	-3	-4												16	-72	-138		17	-8	0
	17	-8	-14		17	-3	-4												16	-72	-138		17	-10	-2
	17	-8	-27		17	-3	-4												16	-72	-138		17	-12	-2
	17	-7	-29		17	-5	-17												16	-72	-138		17	-13	-2
	17	-10	-29		17	-3	-19												16	-72	-138		17	-21	-6
	17	-9	-33		17	1	-28												16	-72	-138		17	-23	-10
	17	-9	-33		17	1	-28												16	-72	-138		17	-34	-18
	17	-9	-33		17	3	-35												16	-72	-138		17	-39	-22
	17	-9	-33		17	3	-35												16	-72	-138		17	-38	-22
	17	-9	-33		17	3	-35												16	-72	-138		17	-57	-32
	17	-18	-27		17	3	-35												16	-72	-138		17	-62	-34
	17	-14	-22		17	7	-37												16	-72	-138		17	-69	-36
	17	-7	-32		17	7	-37												16	-72	-138		17	-70	-36
	17	-8	-17		17	7	-37												16	-72	-138		17	-68	-36
	17	-12	-30		17	-5	-32												16	-72	-138		17	-72	-37
	17	-11	-23		17	4	-38												16	-72	-138		17	-79	-40
	17	-2	-35		17	4	-38												16	-72	-138		17	-77	-38
	17	-2	-35		17	4	-38												16	-72	-132		17	-75	-36
	17	-4	-39		17	4	-38												16	-72	-132		17	-79	-40
	17	-7	-35		17	4	-37												16	-72	-132		17	-80	-38
	17	-8	-37		17	0	-33												16	-72	-132		17	-79	-40
	17	-4	-43		17	0	-33												16	-72	-132		17	-84	-42
	17	-4	-43		17	6	-40												16	-72	-132		17	-94	-48
	17	-5	-44		17	6	-40												17	0	0		17	-87	-48
	17	-2	-49		17	3	-35												17	2	-2		17	-87	-48
	17	1	-50		17	3	-35												17	6	-12		17	-84	-46
	17	1	-52		17	3	-35												17	4	-16		17	-83	-46
	17	1	-51		17	-2	-33												17	4	-24		17	-82	-45
	17	1	-56		17	-2	-33												17	4	-24		17	-86	-45
	17	0	-56		17	-2	-33												17	4	-18		17	-86	-45
	17	8	-65		17	4	-40												17	4	-22		17	-86	-47
	17	2	-57		17	0	-35												17	4	-32		17	-87	-48
	17	-3	-56		17	5	-37												17	4	-32		17	-85	-48
	17	8	-62		17	-2	-40												17	4	-44		17	-86	-50
	17	5	-67		17	7	-40												17	4	-50		17	-93	-54
	17	7	-67		17	4	-45												17	4	-60		17	-92	-56
	17	9	-71		17	4	-45												17	6	-68		17	-92	-58
	17	14	-76		17	12	-52												17	8	-78		17	-92	-58
	17	9	-72		17	12	-52												17	6	-80		17	-94	-59
	17	11	-72		17	2	-51												17	6	-80		17	-95	-60
	17	11	-72		17	14	-52												17	2	-80		17	-96	-63
	17	12	-73		17	11	-49												17	2	-82		17	-94	-64
	17	12	-73		17	11	-49												17	2	-96		17	-96	-64
	17	8	-69		17	11	-51												17	2	-96		17	-100	-68
	17	8	-69		17	8	-46												17	6	-108		17	-94	-69
	17	11	-70		17	8	-46												17	6	-116		17	-92	-77
	18	0	0		18	0	0												17	4	-120		18	0	0
	18	0	0		18	-6	0												17	4	-124		18	0	1
	18	0	0		18	-6	0												17	4	-126		18	0	1
	18	0	0		18	-6	-2												17	4	-134		18	0	1
	18	6	-2		18	1	-4												17	-2	-138		18	0	1
	18	5	4		18	-2	-4												17	-2	-140		18	1	-4
	18	5	2		18	-6	-8												17	-2	-140		18	1	-1
	18	9	-6		18	-4	-11												17	-2	-136		18	2	-1
	18	9	-6		18	-5	-16												17	-2	-136		18	2	0
	18	10	-5		18	-7	-27												17	-2	-136		18	2	0
	18	10	-5		18	-7	-27												17	-2	-136		18	7	0
	18	11	-1		18	-7	-27												17	-2	-142		18	6	-3
	18	18	-9		18	-11	-26												17	-2	-142		18	6	-2
	18	13	-3		18	-11	-26												17	-2	-142		18	5	0
	18	13	-3		18	-11	-26												17	-2	-146		18	5	1
	18	13	-3		18	-11	-28												17	2	-150		18	6	1
	18	17	7		18	-8	-37												17	2	-150		18	6	3
	18	13	-2		18	-14	-40												17	2	-150		18	3	7
	18	13	-2		18	-17	-32												17	2	-150		18	2	8
	18	10	1		18	-15	-40												17	2	-150		18	1	8
	18	10	1		18	-18	-27												17	2	-150		18	1	8
	18	10	1		18	-15	-23												17	2	-150		18	1	9
	18	1	2		18	-19	-31												17	2	-150		18	1	10
	18	4	-4		18	-22	-28												17	2	-150		18	0	10
	18	8	-4		18	-18	-27												17	2	-150		18	0	10
	18	7	-1		18	-18	-35												17	2	-150		18	0	10
	18	7	-1		18	-19	-37												17	2	-150		18	0	10
	18	7	-1		18	-18	-30												17	2	-150		18	0	9
	18	7	-1		18	-22	-40												18	0	0		18	2	7
	18	2	4		18	-21	-37												18	0	-16		18	5	8
	18	2	2		18	-23	-34												18	8	-20		18	5	6
	18	3	1		18	-26	-37												18	14	-30		18	5	6
	18	3	1		18	-28	-32												18	14	-30		18	3	5
	18	3	6		18	-27	-37												18	20	-34		18	4	6
	18	22	-25		18	-26	-42												18	20	-34		18	3	6
	18	22	-25		18	-24	-47												18	20	-42		18	3	5
	18	22	-25		18	-23	-47												18	22	-50		18	2	6
	18	39	-37		18	-23	-47												18	22	-60		18	2	6
	18	36	-47		18	-20	-48												18	30	-72		18	4	3
	18	44	-38		18	-20	-40												18	44	-90		18	3	6
	18	44	-38		18	-26	-47												18	44	-92		18	5	5
	18	44	-38		18	-21	-50												18	38	-100		18	5	5
	18	46	-49		18	-21	-39												18	38	-100		18	5	5
	18	54	-62		18	-22	-43												18	38	-102		18	5	5
	18	56	-65		18	-27	-31												18	38	-102		18	5	5
	18	57	-71		18	-27	-32												18	38	-102		18	4	7
	18	61	-77		18	-26	-30												18	38	-102		18	5	7
	18	61	-77		18	-25	-30												18	38	-102		18	5	7
	18	61	-77		18	-26	-29												18	38	-102		18	5	7
	19	0	0		19	0	0												18	38	-102		19	0	0
	19	4	-1		19	11	-5												18	38	-102		19	0	1
	19	5	-1		19	19	3												18	38	-102		19	-2	-1
	19	15	8		19	21	11												18	32	-126		19	-2	-1
	19	9	8		19	23	6												18	32	-126		19	-4	-1
	19	4	1		19	23	2												18	32	-126		19	-1	-1
	19	16	7		19	24	-9												18	32	-126		19	-7	-2
	19	17	10		19	25	-6												18	32	-126		19	-11	-2
	19	15	5		19	26	-8												18	32	-126		19	-11	-2
	19	9	5		19	26	-15												18	32	-126		19	-11	-1
	19	10	5		19	26	-8												18	32	-126		19	-12	1
	19	10	5		19	25	-5												18	32	-126		19	-14	0
	19	11	10		19	28	-17												18	32	-126		19	-23	-1
	19	15	11		19	27	-13												18	32	-126		19	-35	-7
	19	15	7		19	28	-17												18	32	-126		19	-40	-11
	19	13	11		19	29	-21												18	32	-122		19	-40	-11
	19	12	11		19	29	-21												18	32	-122		19	-39	-12
	19	12	11		19	29	-21												18	32	-122		19	-38	-9
	19	12	11		19	29	-21												18	32	-122		19	-40	-12
	19	16	12		19	29	-21												18	32	-122		19	-40	-12
	19	16	12		19	29	-21												18	32	-122		19	-40	-12
	19	13	10		19	35	-25												18	32	-122		19	-40	-12
	19	12	10		19	38	-38												18	32	-122		19	-40	-12
	19	12	10		19	37	-33												18	32	-122		19	-40	-12
	19	12	10		19	46	-42												18	32	-122		19	-40	-12
	19	12	10		19	40	-38												18	32	-122		19	-38	-9
	19	14	15		19	37	-33												18	32	-122		19	-38	-9
	19	10	12		19	37	-33												18	32	-122		19	-38	-9
	19	10	12		19	40	-39												18	32	-122		19	-44	-14
	19	10	12		19	42	-39												18	32	-122		19	-45	-11
	19	10	12		19	49	-51												19	0	0		19	-46	-13
	19	10	12		19	50	-51												19	0	0		19	-50	-15
	19	9	8		19	54	-54												19	0	0		19	-50	-17
	19	7	10		19	55	-65												19	0	-2		19	-49	-16
	19	4	6		19	63	-65												19	0	-2		19	-57	-19
	19	7	9		19	68	-79												19	0	-2		19	-58	-21
	19	6	6		19	68	-86												19	0	-2		19	-57	-21
	19	1	5		19	69	-97												19	0	-2		19	-57	-20
	19	-4	4		19	69	-105												19	0	-2		19	-57	-20
	19	-2	4		19	69	-107												19	6	-18		19	-55	-18
	19	-3	2		19	70	-107												19	6	-18		19	-54	-16
	19	-1	2		19	70	-112												19	6	-28		19	-55	-16
	19	-1	2		19	70	-112												19	6	-28		19	-52	-16
	19	0	10		19	70	-105												19	6	-28		19	-52	-16
	19	-2	7		19	70	-105												19	6	-28		19	-53	-15
	19	4	8		19	68	-113												19	6	-28		19	-54	-16
	19	1	7		19	68	-113												19	6	-28		19	-58	-17
	19	-1	7		19	69	-121												19	6	-28		19	-57	-18
	19	2	9		19	69	-112												19	6	-28		19	-58	-17
	20	0	0		20	0	0												19	6	-28		20	0	0
	20	2	2		20	0	0												19	6	-28		20	6	0
	20	0	1		20	-1	1												19	6	-36		20	-6	-2
	20	0	-1		20	4	0												19	6	-40		20	-13	-3
	20	3	-6		20	8	-3												19	6	-40		20	-27	-11
	20	3	-6		20	8	-3												19	6	-40		20	-37	-18
	20	1	-1		20	3	1												19	6	-40		20	-70	-45
	20	0	-3		20	7	2												19	-22	-64		20	-86	-46
	20	1	-2		20	7	1												19	-22	-64		20	-91	-43
	20	2	-4		20	6	-1												19	-22	-64		20	-91	-43
	20	-3	-4		20	6	-2												19	-22	-64		20	-97	-37
	20	-3	3		20	6	-2												19	-22	-64		20	-101	-33
	20	-3	-3		20	4	-5												19	-28	-66		20	-105	-30
	20	1	-2		20	-6	-1												19	-44	-80		20	-105	-29
	20	1	-1		20	-7	2												19	-44	-80		20	-108	-26
	20	0	-2		20	-5	-1												19	-50	-92		20	-111	-28
	20	-2	3		20	-6	5												19	-50	-92		20	-115	-25
	20	0	-3		20	-13	4												19	-50	-92		20	-115	-25
	20	-1	-1		20	-9	4												19	-52	-92		20	-115	-25
	20	0	-6		20	-11	7												19	-52	-92		20	-117	-25
	20	0	-5		20	-13	7												19	-52	-92		20	-119	-27
	20	3	-1		20	-9	6												19	-52	-92		20	-114	-27
	20	3	-6		20	-6	0												19	-52	-92		20	-121	-29
	20	2	1		20	8	-15												19	-52	-92		20	-123	-27
	20	5	-6		20	12	-25												19	-52	-92		20	-126	-27
	20	3	-14		20	14	-32												19	-52	-92		20	-132	-27
	20	4	-3		20	14	-32												19	-52	-92		20	-134	-27
	20	4	-3		20	14	-32												19	-52	-92		20	-140	-27
	20	4	-6		20	14	-32												19	-52	-92		20	-141	-27
	20	2	-1		20	14	-32												19	-52	-92		20	-141	-27
	20	0	-2		20	14	-39												19	-52	-92		20	-145	-29
	20	2	0		20	17	-34												19	-52	-92		20	-149	-29
	20	3	-1		20	15	-41												20	0	0		20	-154	-30
	20	4	-5		20	11	-56												20	0	0		20	-153	-30
	20	4	-5		20	11	-56												20	0	0		20	-153	-30
	20	4	-5		20	13	-64												20	6	-14		20	-156	-33
	20	3	-3		20	13	-54												20	6	-14		20	-163	-34
	20	3	-3		20	13	-61												20	6	-14		20	-166	-34
	20	3	-3		20	13	-61												20	6	-14		20	-166	-31
	20	3	-3		20	10	-70												20	6	-14		20	-169	-33
	20	1	5		20	10	-70												20	6	-14		20	-169	-32
	20	2	-3		20	10	-70												20	6	-14		20	-171	-33
	20	3	-2		20	10	-70												20	6	-14		20	-174	-34
	20	3	-8		20	11	-64												20	6	-14		20	-176	-35
	20	3	-8		20	14	-68												20	6	-14		20	-175	-33
	20	3	-8		20	12	-68												20	6	-14		20	-182	-36
	20	3	-8		20	12	-68												20	6	-22		20	-182	-38
	20	3	-8		20	12	-68												20	6	-26		20	-182	-36
	20	1	-2		20	12	-73												20	10	-26		20	-183	-37
	21	0	0		21	0	-44												20	10	-26		21	0	0
	21	0	0		21	-10	-54												20	10	-26		21	2	1
	21	0	0		21	-3	-47												20	10	-26		21	1	0
	21	0	0		21	-12	-56												20	10	-34		21	1	0
	21	0	0		21	-6	-50												20	10	-34		21	1	0
	21	0	0		21	-5	-49												20	14	-56		21	4	-2
	21	-3	1		21	-6	-50												20	14	-56		21	3	-2
	21	-4	9		21	2	-42												20	14	-60		21	2	-1
	21	-3	-5		21	-3	-47												20	12	-70		21	3	5
	21	-5	0		21	-3	-47												20	12	-70		21	3	3
	21	-5	0		21	-3	-47												20	12	-70		21	3	5
	21	-5	0		21	-3	-47												20	0	-80		21	3	5
	21	-4	-3		21	-3	-47												20	0	-80		21	-1	7
	21	-4	-2		21	-3	-47												20	0	-80		21	-3	8
	21	-5	-3		21	-3	-47												20	0	-80		21	-4	9
	21	-5	-9		21	-4	-48												20	-10	-88		21	-4	9
	21	-5	-9		21	-2	-46												20	-10	-88		21	-4	9
	21	-4	-11		21	1	-43												20	-10	-88		21	-5	10
	21	-3	-15		21	1	-43												20	-10	-88		21	-6	15
	21	0	-18		21	1	-43												20	-10	-88		21	-8	17
	21	1	-19		21	1	-43												20	-10	-88		21	-9	16
	21	2	-19		21	1	-43												20	-10	-88		21	-11	19
	21	2	-19		21	8	-36												20	-10	-88		21	-12	21
	21	4	-25		21	8	-36												20	-10	-88		21	-12	21
	21	8	-28		21	8	-36												20	-10	-88		21	-12	21
	21	8	-28		21	8	-36												20	-10	-88		21	-16	24
	21	8	-28		21	15	-29												20	-10	-88		21	-14	27
	21	16	-34		21	21	-23												20	-10	-88		21	-14	27
	21	12	-28		21	20	-24												20	-10	-88		21	-17	30
	21	12	-32		21	20	-24												20	-10	-88		21	-17	33
	21	18	-36		21	20	-24												20	-10	-88		21	-18	33
	21	18	-36		21	24	-20												20	-8	-88		21	-20	32
	21	18	-36		21	24	-20												20	-8	-88		21	-20	31
	21	18	-36		21	27	-17												20	-8	-88		21	-20	34
	21	13	-34		21	50	6																21	-21	36
	21	13	-34		21	51	7																21	-24	34
	21	13	-34		21	59	15																21	-26	36
	21	16	-36		21	59	15																21	-24	36
	21	16	-36		21	61	17																21	-27	37
	21	20	-37		21	64	20																21	-29	38
	21	20	-37		21	64	20																21	-29	39
	21	20	-37		21	65	21																21	-29	39
	21	20	-41		21	68	24																21	-34	39
	21	27	-38		21	69	25																21	-30	39
	21	23	-38		21	71	27																21	-36	39
	21	23	-38		21	75	31																21	-34	39
	21	15	-34		21	75	31																21	-34	38
	21	15	-34		21	75	31																21	-34	38
	21	21	-35		21	75	31																21	-34	37
	22	0	-57.2		22	0	0																22	0	0
	22	4	-53.2		22	4	-12																22	-4	3
	22	4	-53.2		22	6	-19																22	-4	3
	22	4	-53.2		22	0	-18																22	1	0
	22	4	-53.2		22	11	-26																22	-6	2
	22	2	-55.2		22	3	-23																22	-1	0
	22	2	-55.2		22	12	-36																22	-3	-1
	22	2	-55.2		22	12	-36																22	-1	-1
	22	2	-55.2		22	5	-49																22	5	-3
	22	6	-51.2		22	6	-57																22	4	-3
	22	3	-54.2		22	12	-71																22	-4	-1
	22	2	-55.2		22	10	-62																22	-5	-1
	22	2	-55.2		22	10	-62																22	-10	-1
	22	2	-55.2		22	10	-62																22	-12	-1
	22	2	-55.2		22	10	-62																22	-13	1
	22	2	-55.2		22	7	-56																22	-21	-1
	22	2	-55.2		22	7	-56																22	-22	-2
	22	0	-57.2		22	9	-64																22	-28	-3
	22	0	-57.2		22	9	-64																22	-34	-4
	22	4	-53.2		22	9	-68																22	-36	-4
	22	4	-53.2		22	11	-73																22	-42	-7
	22	1	-56.2		22	11	-73																22	-42	-7
	22	4	-53.2		22	11	-81																22	-46	-9
	22	4	-53.2		22	11	-81																22	-52	-13
	22	4	-53.2		22	11	-81																22	-52	-11
	22	4	-53.2		22	11	-81																22	-53	-10
	22	4	-53.2		22	17	-89																22	-54	-12
	22	4	-53.2		22	13	-93																22	-53	-13
	22	1	-56.2		22	12	-88																22	-54	-13
	22	1	-56.2		22	12	-88																22	-54	-12
	22	1	-56.2		22	5	-88																22	-52	-11
	22	1	-56.2		22	6	-90																22	-53	-14
	22	1	-56.2		22	12	-99																22	-56	-16
	22	-3	-60.2		22	12	-99																22	-54	-13
	22	-3	-60.2		22	12	-99																22	-57	-16
	22	-3	-60.2		22	12	-99																22	-57	-16
	22	-3	-60.2		22	12	-99																22	-58	-17
	22	-3	-60.2		22	12	-108																22	-61	-18
	22	4	-53.2		22	9	-99																22	-60	-18
	22	4	-53.2		22	8	-92																22	-60	-18
	22	2	-55.2		22	8	-98																22	-60	-15
	22	6	-51.2		22	8	-98																22	-59	-16
	22	6	-51.2		22	8	-98																22	-58	-17
	22	4	-53.2		22	8	-98																22	-61	-20
	22	5	-52.2		22	8	-98																22	-58	-17
	22	5	-52.2		22	8	-98																22	-59	-17
	22	9	-48.2		22	8	-98																22	-61	-21
	22	9	-48.2		22	10	-102																22	-60	-21
	22	9	-48.2		22	10	-102																22	-60	-21
	23	0	0		23	0	0																23	0	0
	23	0	0		23	-1	-10																23	0	-1
	23	6	6		23	-1	-10																23	-6	-5
	23	6	6		23	-1	-10																23	-6	-6
	23	2	3		23	-6	2																23	-6	-9
	23	2	3		23	-7	7																23	-4	-6
	23	2	7		23	-5	3																23	-2	-8
	23	6	6		23	-5	8																23	-2	-8
	23	11	-1		23	-5	-2																23	-2	-8
	23	10	4		23	-7	5																23	-4	-8
	23	10	4		23	-7	5																23	-2	-6
	23	3	5		23	-7	5																23	-2	-3
	23	4	5		23	-7	5																23	-6	-10
	23	14	5		23	-7	5																23	-14	-16
	23	10	7		23	-7	5																23	-19	-17
	23	10	7		23	-7	5																23	-16	-11
	23	9	7		23	-7	5																23	-22	-19
	23	9	7		23	-7	5																23	-26	-18
	23	8	5		23	-7	5																23	-24	-17
	23	8	5		23	-12	6																23	-29	-19
	23	6	7		23	-18	2																23	-32	-22
	23	6	7		23	-12	8																23	-34	-22
	23	5	2		23	-9	4																23	-40	-26
	23	5	2		23	-9	4																23	-38	-25
	23	11	4		23	-9	4																23	-43	-27
	23	5	9		23	-16	8																23	-42	-26
	23	7	7		23	-4	-9																23	-38	-23
	23	7	7		23	-4	-9																23	-38	-23
	23	11	7		23	-4	-9																23	-36	-20
	23	11	7		23	1	-20																23	-36	-20
	23	11	7		23	3	-27																23	-41	-25
	23	13	12		23	3	-27																23	-42	-25
	23	18	15		23	-2	-23																23	-51	-31
	23	13	8		23	3	-27																23	-53	-30
	23	7	8		23	3	-30																23	-59	-33
	23	10	14		23	3	-30																23	-53	-30
	23	6	11		23	3	-30																23	-56	-32
	23	12	8		23	1	-33																23	-56	-29
	23	11	8		23	1	-33																23	-57	-30
	23	10	7		23	2	-30																23	-57	-30
	23	8	7		23	2	-30																23	-58	-27
	23	8	6		23	2	-30																23	-57	-30
	23	9	7		23	2	-30																23	-58	-32
	23	8	9		23	2	-30																23	-58	-32
	23	9	12		23	2	-30																23	-59	-31
	23	8	4		23	1	-32																23	-61	-33
	23	8	4		23	1	-32																23	-57	-32
	23	8	4		23	1	-32																23	-54	-30
	23	8	7		23	1	-32																23	-53	-30
	24	0	0		24	0	0																24	0	0
	24	0	0		24	1	-8																24	1	-3
	24	0	0		24	9	-23																24	1	-2
	24	0	0		24	-1	-17																24	2	-3
	24	0	-6		24	5	-21																24	4	-2
	24	0	-6		24	5	-21																24	4	-2
	24	0	-6		24	2	-12																24	5	-4
	24	0	-6		24	9	-21																24	6	-4
	24	2	-7		24	2	-12																24	6	-3
	24	2	-7		24	-2	-7																24	7	-3
	24	2	-7		24	-2	-25																24	8	-2
	24	6	-9		24	-2	-25																24	8	-2
	24	6	-9		24	-1	-30																24	8	-2
	24	6	-9		24	-2	-37																24	9	-2
	24	6	-9		24	-6	-55																24	8	-2
	24	-4	2		24	-4	-42																24	9	-6
	24	2	7		24	-6	-47																24	9	-6
	24	-2	11		24	-11	-57																24	10	-5
	24	8	0		24	-11	-57																24	10	-7
	24	7	-8		24	-9	-50																24	10	-7
	24	13	-16		24	-4	-39																24	10	-7
	24	13	-16		24	-6	-47																24	9	-4
	24	13	-16		24	-3	-33																24	7	-4
	24	13	-16		24	-3	-33																24	7	-2
	24	13	-16		24	-6	-43																24	4	1
	24	13	-16		24	-16	-61																24	4	2
	24	19	-24		24	-16	-61																24	4	3
	24	27	-35		24	-16	-61																24	4	4
	24	33	-38		24	-24	-73																24	1	4
	24	33	-38		24	-27	-78																24	1	4
	24	35	-34		24	-27	-78																24	1	4
	24	38	-30		24	-27	-78																24	-1	3
	24	32	-33		24	-28	-81																24	-4	4
	24	36	-28		24	-31	-89																24	-9	8
	24	40	-28		24	-31	-84																24	-9	8
	24	44	-27		24	-31	-84																24	-9	8
	24	44	-27		24	-33	-89																24	-11	10
	24	50	-30		24	-33	-89																24	-13	12
	24	50	-30		24	-34	-92																24	-13	12
	24	51	-30		24	-34	-92																24	-14	13
	24	51	-30		24	-32	-88																24	-15	13
	24	51	-29		24	-32	-88																24	-15	13
	24	51	-29		24	-32	-88																24	-15	15
	24	51	-29		24	-33	-87																24	-14	15
	24	51	-29		24	-33	-87																24	-14	15
	24	52	-27		24	-33	-87																24	-15	12
	24	52	-29		24	-32	-83																24	-15	12
	24	52	-29		24	-28	-82																24	-15	12
	24	53	-25		24	-28	-82																24	-15	12
	25	0	0		25	0	0																25	0	0
	25	1	6		25	0	0																25	-3	0
	25	1	6		25	-3	-6																25	-3	1
	25	1	6		25	-8	-10																25	1	3
	25	1	8		25	-8	-10																25	0	3
	25	1	8		25	-13	-14																25	0	4
	25	4	18		25	-13	-14																25	0	1
	25	4	5		25	-15	-6																25	-2	1
	25	4	12		25	-12	-11																25	2	1
	25	4	12		25	-12	-11																25	-3	0
	25	4	12		25	-14	-18																25	-9	-3
	25	4	18		25	-19	-27																25	-9	-2
	25	4	18		25	-19	-27																25	-26	-10
	25	4	14		25	-19	-27																25	-18	-9
	25	4	14		25	-25	-42																25	-18	-9
	25	4	14		25	-25	-42																25	-14	-7
	25	4	19		25	-26	-39																25	-15	-6
	25	7	12		25	-26	-39																25	-18	-9
	25	8	16		25	-26	-39																25	-12	-5
	25	8	16		25	-26	-39																25	-7	-2
	25	8	16		25	-26	-39																25	-7	-3
	25	8	16		25	-26	-39																25	-5	-3
	25	8	16		25	-26	-39																25	-24	-11
	25	8	16		25	-27	-41																25	-33	-16
	25	8	16		25	-27	-41																25	-35	-16
	25	8	16		25	-27	-41																25	-38	-18
	25	11	6		25	-27	-41																25	-43	-18
	25	14	5		25	-28	-43																25	-45	-21
	25	14	5		25	-34	-46																25	-44	-19
	25	14	5		25	-34	-46																25	-47	-22
	25	14	9		25	-34	-46																25	-43	-21
	25	14	9		25	-35	-50																25	-45	-22
	25	14	9		25	-35	-50																25	-47	-23
	25	12	-1		25	-35	-50																25	-47	-25
	25	12	-1		25	-36	-53																25	-48	-26
	25	12	-1		25	-36	-53																25	-48	-26
	25	12	-1		25	-42	-60																25	-48	-26
	25	7	-15		25	-50	-72																25	-48	-26
	25	5	-25		25	-53	-69																25	-50	-29
	25	5	-25		25	-56	-74																25	-50	-29
	25	-2	-34		25	-56	-74																25	-52	-30
	25	-2	-34		25	-56	-74																25	-53	-31
	25	-2	-34		25	-61	-81																25	-52	-31
	25	4	-33		25	-61	-81																25	-51	-32
	25	1	-39		25	-68	-78																25	-54	-35
	25	1	-51		25	-69	-86																25	-59	-38
	25	1	-51		25	-69	-86																25	-62	-39
	25	1	-51		25	-69	-86																25	-64	-40
	25	1	-51		25	-74	-102																25	-63	-40
	26	0	0		26	0	0																26	0	0
	26	-2	-3		26	0	3																26	-1	1
	26	1	1		26	0	4																26	1	2
	26	-6	-10		26	0	4																26	-2	-1
	26	-5	-22		26	0	4																26	-4	-2
	26	-4	-16		26	0	4																26	-1	0
	26	-7	-5		26	0	4																26	2	2
	26	-7	-13		26	0	4																26	-1	1
	26	-7	-13		26	0	4																26	2	3
	26	-3	-9		26	0	4																26	2	4
	26	-3	-10		26	0	4																26	1	1
	26	-10	-25		26	-1	15																26	4	3
	26	-8	-13		26	-2	10																26	3	3
	26	-11	-31		26	-2	10																26	2	-1
	26	-10	-29		26	1	16																26	2	-1
	26	-7	-15		26	1	16																26	1	-2
	26	-8	-16		26	0	10																26	2	2
	26	-9	-24		26	0	13																26	3	-1
	26	-2	-13		26	0	13																26	4	0
	26	-7	-13		26	0	13																26	6	2
	26	-8	-14		26	0	13																26	4	1
	26	-8	-19		26	-2	13																26	3	1
	26	-7	-14		26	-4	13																26	5	0
	26	-7	-14		26	-4	13																26	5	1
	26	-8	-12		26	-4	13																26	4	0
	26	-10	-20		26	-4	13																26	4	0
	26	-10	-20		26	-5	11																26	4	0
	26	-10	-20		26	-5	6																26	0	-4
	26	-11	-11		26	-5	1																26	1	-3
	26	-11	-20		26	-5	1																26	2	-5
	26	-13	-16		26	-5	1																26	5	-5
	26	-9	-20		26	-5	1																26	6	-4
	26	-10	-18		26	-5	1																26	3	-4
	26	-9	-16		26	-3	0																26	5	-5
	26	-9	-16		26	-3	0																26	3	-8
	26	-10	-23		26	-3	0																26	4	-7
	26	-10	-23		26	-3	0																26	2	-9
	26	-11	-26		26	-5	3																26	4	-9
	26	-13	-30		26	-5	3																26	4	-9
	26	-15	-31		26	-5	3																26	6	-7
	26	-15	-31		26	-5	5																26	6	-7
	26	-15	-31		26	-4	5																26	5	-8
	26	-15	-31		26	-2	0																26	7	-8
	26	-15	-31		26	-1	2																26	7	-6
	26	-15	-31		26	-1	2																26	7	-7
	26	-14	-31		26	-1	2																26	8	-8
	26	-14	-31		26	-1	2																26	8	-8
	26	-14	-31		26	-1	2																26	8	-8
	26	-18	-32		26	-1	2																26	8	-7
	27	0	0		27	0	0
	27	0	0		27	1	-2
	27	0	0		27	1	-2
	27	0	0		27	1	-2
	27	0	0		27	-9	-6
	27	-5	-10		27	-3	-10
	27	-8	-14		27	0	-1
	27	-9	-14		27	-1	-6
	27	-12	-21		27	-4	-6
	27	-7	-11		27	-12	-5
	27	-6	-16		27	-3	-1
	27	-1	-13		27	-4	-2
	27	-3	-8		27	4	9
	27	-1	-6		27	-3	-2
	27	2	0		27	4	8
	27	0	2		27	-3	-4
	27	1	8		27	-5	-8
	27	0	-3		27	-5	-8
	27	0	8		27	-10	-6
	27	0	12		27	-10	-6
	27	0	1		27	-5	-3
	27	0	1		27	-5	-3
	27	-2	2		27	-12	-6
	27	-1	4		27	-12	-6
	27	0	5		27	-12	-6
	27	0	7		27	-12	-6
	27	0	7		27	-4	-2
	27	0	7		27	-11	-5
	27	0	7		27	-11	-6
	27	0	7		27	-8	-3
	27	0	7		27	-12	-8
	27	0	7		27	-11	-6
	27	0	7		27	-11	-6
	27	2	8		27	-11	-6
	27	-4	4		27	-11	-10
	27	-3	3		27	-6	-5
	27	-4	5		27	-13	-8
	27	-6	3		27	-8	-7
	27	-6	3		27	-8	-5
	27	-3	3		27	-7	-3
	27	-3	3		27	-6	-4
	27	-3	3		27	-2	0
	27	-3	7		27	-6	-5
	27	-3	5		27	-6	-5
	27	-3	5		27	-12	-6
	27	-3	5		27	-12	-6
	27	-3	13		27	-4	3
	27	0	4		27	-9	-2
	27	-2	9		27	-5	-4
	28	0	0		28	0	0
	28	0	0		28	1	0
	28	0	0		28	-5	2
	28	0	0		28	-14	2
	28	0	0		28	-3	5
	28	-4	-3		28	-2	-1
	28	-4	-3		28	-8	5
	28	-4	-3		28	-7	8
	28	-4	-3		28	-9	8
	28	-4	-3		28	-9	8
	28	-4	-3		28	-9	8
	28	-4	-3		28	-4	-3
	28	-4	-3		28	-2	7
	28	-5	2		28	-11	14
	28	-5	2		28	-10	8
	28	-5	-1		28	-6	4
	28	-5	-1		28	-6	3
	28	-5	2		28	-4	7
	28	-5	2		28	-3	7
	28	1	-2		28	-5	1
	28	1	-2		28	5	-4
	28	1	-2		28	7	-14
	28	-1	2		28	7	-16
	28	-1	2		28	6	-13
	28	1	-5		28	5	-11
	28	1	-5		28	3	-6
	28	4	-11		28	6	-9
	28	0	2		28	6	-13
	28	4	-7		28	6	-8
	28	4	-7		28	6	-8
	28	5	-12		28	6	-8
	28	5	-12		28	6	-8
	28	7	-13		28	6	-8
	28	9	-16		28	6	-8
	28	8	-16		28	6	-8
	28	9	-22		28	6	-8
	28	9	-22		28	7	-9
	28	9	-22		28	10	-10
	28	9	-22		28	10	-10
	28	17	-28		28	10	-10
	28	12	-25		28	10	-10
	28	12	-25		28	10	-17
	28	6	-16		28	8	-23
	28	7	-25		28	10	-22
	28	7	-25		28	11	-22
	28	11	-27		28	11	-22
	28	12	-30		28	10	-28
	28	12	-24		28	10	-28
	28	19	-32		28	9	-34
	29	0	0		29	0	0
	29	0	0		29	0	0
	29	0	0		29	-2	-4
	29	0	0		29	-9	-8
	29	0	0		29	-2	-3
	29	1	-8		29	-2	-6
	29	7	18		29	-3	-4
	29	13	23		29	-7	3
	29	19	26		29	-8	-3
	29	19	26		29	-7	18
	29	19	26		29	-8	11
	29	19	26		29	-8	11
	29	13	19		29	-8	7
	29	13	19		29	-5	8
	29	23	28		29	-4	-1
	29	21	25		29	-4	13
	29	21	25		29	-5	4
	29	21	25		29	-5	9
	29	21	25		29	-5	9
	29	20	22		29	-1	-3
	29	15	19		29	2	4
	29	15	19		29	2	-4
	29	15	21		29	2	-4
	29	15	21		29	2	-4
	29	12	16		29	2	-4
	29	12	16		29	7	-10
	29	17	25		29	7	-10
	29	5	16		29	5	-6
	29	5	14		29	2	4
	29	7	-17		29	2	4
	29	7	-17		29	3	-6
	29	11	-23		29	6	-9
	29	11	-23		29	3	0
	29	11	-23		29	3	0
	29	11	-23		29	3	0
	29	11	-23		29	3	0
	29	16	-33		29	-2	3
	29	22	-37		29	3	6
	29	22	-37		29	5	2
	29	18	-37		29	5	-8
	29	18	-37		29	5	-8
	29	18	-37		29	2	-4
	29	18	-37		29	5	-4
	29	26	-44		29	6	-9
	29	35	-51		29	1	4
	29	35	-51		29	1	4
	29	35	-51		29	1	4
	29	25	-46		29	4	-2
	29	25	-46		29	9	-9
	30	0	0		30	0	0
	30	1	-5		30	-1	-2
	30	11	-7		30	-2	-4
	30	0	-7		30	-18	-4
	30	0	-7		30	-3	4
	30	0	-7		30	0	12
	30	6	-9		30	-3	4
	30	10	-3		30	0	5
	30	7	-4		30	0	7
	30	7	-4		30	0	12
	30	7	-4		30	1	7
	30	7	-4		30	0	11
	30	7	-4		30	3	14
	30	2	-16		30	5	26
	30	2	-16		30	4	18
	30	4	-17		30	2	11
	30	4	-17		30	3	11
	30	4	-17		30	5	17
	30	4	-17		30	0	9
	30	4	-32		30	3	12
	30	10	-36		30	3	11
	30	18	-46		30	0	3
	30	30	-60		30	-2	1
	30	37	-67		30	-2	1
	30	41	-69		30	3	6
	30	41	-69		30	4	12
	30	45	-76		30	1	4
	30	41	-73		30	-1	-1
	30	41	-73		30	-1	-2
	30	48	-82		30	-6	-12
	30	47	-82		30	-9	-16
	30	50	-104		30	-7	-11
	30	46	-98		30	-6	-9
	30	53	-101		30	-3	-1
	30	53	-101		30	-9	-12
	30	53	-101		30	-6	-6
	30	53	-101		30	-8	-14
	30	54	-103		30	-13	-6
	30	62	-103		30	-8	-11
	30	66	-104		30	-10	-16
	30	66	-104		30	-11	-15
	30	66	-104		30	-11	-15
	30	69	-102		30	-19	-18
	30	69	-102		30	-16	-19
	30	69	-102		30	-18	-31
	30	69	-102		30	-24	-42
	30	69	-102		30	-25	-45
	30	71	-105		30	-25	-45
	30	71	-105		30	-28	-52
	31	0	0		31	0	0
	31	1	-13		31	6	5
	31	11	-13		31	6	5
	31	6	-20		31	0	5
	31	10	-20		31	1	7
	31	13	-29		31	1	6
	31	14	-34		31	5	6
	31	16	-37		31	7	7
	31	17	-40		31	5	6
	31	20	-43		31	5	7
	31	15	-43		31	11	10
	31	16	-40		31	10	2
	31	21	-43		31	10	10
	31	21	-44		31	10	6
	31	23	-46		31	12	11
	31	23	-46		31	14	5
	31	23	-47		31	10	-4
	31	23	-47		31	7	-14
	31	23	-47		31	10	-1
	31	23	-47		31	11	2
	31	23	-48		31	8	-6
	31	24	-50		31	13	-6
	31	27	-59		31	13	-6
	31	27	-59		31	8	-13
	31	30	-61		31	5	-21
	31	36	-69		31	6	-20
	31	29	-56		31	4	-20
	31	40	-69		31	1	-21
	31	40	-77		31	0	-22
	31	44	-86		31	-1	-26
	31	44	-96		31	-1	-26
	31	44	-102		31	-1	-31
	31	44	-107		31	-4	-33
	31	47	-111		31	-4	-33
	31	47	-121		31	-4	-33
	31	47	-133		31	-4	-33
	31	47	-143		31	-5	-38
	31	47	-143		31	-8	-46
	31	47	-143		31	-9	-44
	31	48	-154		31	-11	-44
	31	48	-157		31	-14	-44
	31	48	-157		31	-14	-50
	31	48	-157		31	-15	-50
	31	48	-166		31	-11	-50
	31	48	-166		31	-19	-53
	31	48	-166		31	-23	-59
	31	48	-166		31	-22	-62
	31	48	-166		31	-21	-63
	31	48	-166		31	-24	-62
	32	0	0		32	0	0
	32	0	0		32	0	-1
	32	0	0		32	1	8
	32	2	-5		32	-8	3
	32	2	-5		32	-4	0
	32	2	-9		32	-4	-9
	32	3	-6		32	-4	-22
	32	3	-6		32	-4	-22
	32	3	-6		32	-7	-36
	32	3	-6		32	-10	-49
	32	3	-6		32	-8	-53
	32	3	-6		32	-8	-54
	32	3	-6		32	-8	-58
	32	3	-6		32	-6	-59
	32	-1	-13		32	-3	-59
	32	-1	-13		32	-1	-63
	32	-1	-13		32	0	-64
	32	1	-15		32	1	-67
	32	1	-15		32	-1	-72
	32	1	-15		32	-1	-80
	32	1	-15		32	0	-82
	32	1	-15		32	1	-82
	32	1	-15		32	-3	-86
	32	-9	-22		32	-2	-87
	32	-10	-25		32	1	-86
	32	-10	-25		32	-1	-90
	32	-10	-25		32	-5	-100
	32	-14	-36		32	-3	-106
	32	-14	-36		32	-1	-106
	32	-12	-32		32	-1	-110
	32	-12	-32		32	3	-108
	32	-19	-36		32	2	-112
	32	-29	-44		32	-1	-108
	32	-28	-40		32	-3	-107
	32	-31	-46		32	-2	-111
	32	-31	-46		32	-2	-107
	32	-31	-46		32	-2	-107
	32	-31	-46		32	-2	-107
	32	-41	-59		32	-2	-109
	32	-41	-59		32	-2	-109
	32	-41	-59		32	-2	-112
	32	-41	-59		32	-2	-112
	32	-40	-62		32	1	-114
	32	-40	-62		32	4	-115
	32	-40	-65		32	4	-114
	32	-37	-61		32	4	-120
	32	-37	-64		32	4	-118
	32	-37	-64		32	2	-119
	32	-37	-64		32	2	-117
	33	0	0
	33	0	0
	33	0	5
	33	2	2
	33	2	2
	33	4	-3
	33	4	-3
	33	4	-3
	33	3	-3
	33	3	-3
	33	-7	-6
	33	-7	-6
	33	-7	-6
	33	-7	-6
	33	-7	-6
	33	-7	-6
	33	-1	-7
	33	-8	-10
	33	-6	-8
	33	-6	-8
	33	-6	-8
	33	-6	-8
	33	-6	-8
	33	-6	-8
	33	-6	-8
	33	-7	-17
	33	-9	-12
	33	-9	-12
	33	-9	-12
	33	-9	-12
	33	-9	-12
	33	-20	-25
	33	-28	-46
	33	-29	-71
	33	-29	-69
	33	-29	-69
	33	-29	-69
	33	-29	-69
	33	-34	-64
	33	-31	-60
	33	-31	-60
	33	-31	-57
	33	-32	-59
	33	-32	-59
	33	-32	-59
	33	-34	-56
	33	-30	-66
	33	-30	-66
	33	-30	-66
	34	0	0
	34	0	0
	34	10	-6
	34	3	-4
	34	3	-4
	34	7	0
	34	7	0
	34	7	0
	34	7	0
	34	7	0
	34	7	0
	34	7	0
	34	7	0
	34	7	0
	34	7	0
	34	7	0
	34	7	0
	34	7	0
	34	7	0
	34	5	-3
	34	5	-1
	34	12	5
	34	8	5
	34	13	8
	34	19	11
	34	19	11
	34	16	9
	34	16	9
	34	16	9
	34	16	9
	34	16	9
	34	16	9
	34	16	9
	34	16	9
	34	16	9
	34	16	9
	34	16	9
	34	16	9
	34	16	9
	34	15	8
	34	18	13
	34	18	13
	34	18	13
	34	18	13
	34	18	13
	34	18	13
	34	18	13
	34	18	13
	34	16	16
	35	0	0
	35	2	-4
	35	2	-4
	35	2	-4
	35	6	5
	35	6	5
	35	6	5
	35	6	5
	35	6	5
	35	6	5
	35	6	5
	35	6	5
	35	6	5
	35	6	5
	35	6	5
	35	6	5
	35	6	5
	35	6	5
	35	6	5
	35	6	5
	35	6	5
	35	6	5
	35	6	5
	35	-2	19
	35	-9	31
	35	-21	49
	35	-18	44
	35	-18	44
	35	-21	51
	35	-21	52
	35	-21	55
	35	-21	55
	35	-21	55
	35	-21	48
	35	-21	48
	35	-21	48
	35	-21	48
	35	-16	43
	35	-16	43
	35	-19	53
	35	-19	53
	35	-19	53
	35	-19	53
	35	-19	43
	35	-16	47
	35	-16	47
	35	-16	47
	35	-16	47
	35	-16	47

[truncated: 9 more sheets: Figure 5, Suppl. Figure 10, Figure 6, Suppl. Figure 11, Figure 7, Suppl. Figure 12, Figure 8, Suppl. Figure 13, Figure 9]
